# Supplementary material for: Fall armyworm (Spodoptera frugiperda Smith) feeding elicits differential defense responses in upland and lowland switchgrass
Source: PLoS One. 2019 Jun 13;14(6):e0218352. doi: 10.1371/journal.pone.0218352 (PMC6564039; doi:10.1371/journal.pone.0218352)
Supplement: S1 Data — (XLSX) [file pone.0218352.s001.xlsx]

## Sheet: DEGs
			Kanlow		Summer
Figure 2B Group	Figure 4 Union	Pvi4 Locus ID	log2FC (Con / Inf)	FDR	log2FC (Con / Inf)	FDR	Best-hit-arabi-name	arabi-symbol	arabi-defline
Upregulated by FAW in Both	Yes	Pavir.5NG469100	-6.2164	7.48175e-06	-5.94576	0.000168304	AT3G04720	HEL,PR-4,PR4	pathogenesis-related 4
Upregulated by FAW in Both	Yes	Pavir.5KG201900	-2.49868	0.0418696	-5.71091	2.21548e-06	AT2G41380		S-adenosyl-L-methionine-dependent methyltransferases superfamily protein
Upregulated by FAW in Both	Yes	Pavir.2KG088700	-4.19987	2.83339e-06	-5.38576	1.4571e-08	AT5G24090	ATCHIA,CHIA	chitinase A
Upregulated by FAW in Both	Yes	Pavir.1NG483500	-2.42201	0.00734599	-5.35445	1.61018e-10	AT2G31945
Upregulated by FAW in Both	Yes	Pavir.5NG041300	-5.64376	1.5103e-08	-5.21462	7.45224e-08	AT5G64810	ATWRKY51,WRKY51	WRKY DNA-binding protein 51
Upregulated by FAW in Both	Yes	Pavir.2KG274200	-2.39556	0.00136864	-4.54287	1.07075e-07	AT3G07600		Heavy metal transport/detoxification superfamily protein
Upregulated by FAW in Both	Yes	Pavir.7NG166100	-2.76413	0.000772484	-4.48396	0.000110222	AT3G55090		ABC-2 type transporter family protein
Upregulated by FAW in Both	Yes	Pavir.5NG460700	-2.42479	0.00614821	-4.44297	1.9278e-07	AT1G03940		HXXXD-type acyl-transferase family protein
Upregulated by FAW in Both	Yes	Pavir.9NG378000	-2.72444	0.0172012	-4.32659	0.0432108	AT5G48930	HCT	hydroxycinnamoyl-CoA shikimate/quinate hydroxycinnamoyl transferase
Upregulated by FAW in Both	Yes	Pavir.1NG141000	-2.22135	0.00633158	-4.18297	5.09287e-09	AT5G05340		Peroxidase superfamily protein
Upregulated by FAW in Both	Yes	Pavir.5NG624600	-4.35579	1.06244e-07	-4.15793	6.90766e-06	AT3G57240	BG3	beta-1,3-glucanase 3
Upregulated by FAW in Both	Yes	Pavir.3KG188700	-1.88322	0.029409	-4.03662	2.30095e-05	AT4G25150		HAD superfamily, subfamily IIIB acid phosphatase
Upregulated by FAW in Both	Yes	Pavir.2NG251200	-2.73014	0.0293604	-3.97789	0.00111494	AT3G07600		Heavy metal transport/detoxification superfamily protein
Upregulated by FAW in Both	Yes	Pavir.4NG172200	-3.39928	8.30415e-05	-3.85996	9.2722e-06	AT1G03230		Eukaryotic aspartyl protease family protein
Upregulated by FAW in Both	Yes	Pavir.9NG842200	-4.65908	2.96044e-08	-3.80144	4.52725e-06	AT5G42650	AOS,CYP74A,DDE2	allene oxide synthase
Upregulated by FAW in Both	Yes	Pavir.9KG479800	-5.55405	0.00124606	-3.73897	0.00222837	AT1G07900	LBD1	LOB domain-containing protein 1
Upregulated by FAW in Both	Yes	Pavir.5KG498200	-3.09775	0.00984808	-3.65514	0.0025641	AT4G26890	MAPKKK16	mitogen-activated protein kinase kinase kinase 16
Upregulated by FAW in Both	Yes	Pavir.8KG305500	-4.60895	1.52618e-05	-3.60342	0.00248085	AT3G04720	HEL,PR-4,PR4	pathogenesis-related 4
Upregulated by FAW in Both	Yes	Pavir.7KG271500	-4.67372	0.000249207	-3.49648	0.00625566	AT5G07440	GDH2	glutamate dehydrogenase 2
Upregulated by FAW in Both	Yes	Pavir.4KG326900	-1.99528	0.00168639	-3.47503	8.10282e-09	AT2G33590		NAD(P)-binding Rossmann-fold superfamily protein
Upregulated by FAW in Both	Yes	Pavir.5KG115300	-2.39519	0.00591433	-3.41907	3.29874e-05
Upregulated by FAW in Both	Yes	Pavir.6KG367200	-2.58223	0.000937518	-3.41673	3.07547e-06	AT3G45140	ATLOX2,LOX2	lipoxygenase 2
Upregulated by FAW in Both	Yes	Pavir.8NG311100	-3.16528	4.52659e-12	-3.38518	4.49303e-12	AT1G48000	AtMYB112,MYB112	myb domain protein 112
Upregulated by FAW in Both	Yes	Pavir.9KG471800	-4.7807	0.000672016	-3.38336	0.00358187	AT3G51680		NAD(P)-binding Rossmann-fold superfamily protein
Upregulated by FAW in Both	Yes	Pavir.9NG853600	-1.71235	0.00780339	-3.26977	6.26482e-08	AT3G49680	ATBCAT-3,BCAT3	branched-chain aminotransferase 3
Upregulated by FAW in Both	Yes	Pavir.7KG266000	-1.47538	0.01179	-3.1376	3.96251e-09	AT1G62660		Glycosyl hydrolases family 32 protein
Upregulated by FAW in Both	Yes	Pavir.9NG686000	-1.44063	0.0106933	-3.12	6.42629e-10	AT3G11180		2-oxoglutarate (2OG) and Fe(II)-dependent oxygenase superfamily protein
Upregulated by FAW in Both	Yes	Pavir.4KG263300	-2.42647	0.00183093	-3.06333	6.43348e-05	AT5G44400		FAD-binding Berberine family protein
Upregulated by FAW in Both	Yes	Pavir.5NG054300	-3.43958	0.00168049	-3.05058	0.0098981	AT5G15130	ATWRKY72,WRKY72	WRKY DNA-binding protein 72
Upregulated by FAW in Both	Yes	Pavir.5NG482400	-2.62038	0.00105962	-3.01911	9.63693e-05	AT3G16520	UGT88A1	UDP-glucosyl transferase 88A1
Upregulated by FAW in Both	Yes	Pavir.3KG527500	-3.58354	0.00030025	-2.98208	0.00547034	AT4G34380		Transducin/WD40 repeat-like superfamily protein
Upregulated by FAW in Both	Yes	Pavir.1KG234200	-3.97006	4.51634e-06	-2.94431	0.00223341	AT5G01830		ARM repeat superfamily protein
Upregulated by FAW in Both	Yes	Pavir.7KG221600	-2.68113	0.00313537	-2.91565	0.0024777	AT3G54420	ATCHITIV,ATEP3,CHIV,EP3	homolog of carrot EP3-3 chitinase
Upregulated by FAW in Both	Yes	Pavir.6NG135600	-3.35005	0.000141308	-2.82696	0.00295395	AT5G23960	ATTPS21,TPS21	terpene synthase 21
Upregulated by FAW in Both	Yes	Pavir.6KG100400	-1.945	0.00709409	-2.73201	8.66599e-05	AT2G32210
Upregulated by FAW in Both	Yes	Pavir.2KG295300	-1.63449	0.032689	-2.72797	0.000149666	AT3G29000		Calcium-binding EF-hand family protein
Upregulated by FAW in Both	Yes	Pavir.8KG145400	-3.13419	0.00347885	-2.68374	0.0193263	AT5G13080	ATWRKY75,WRKY75	WRKY DNA-binding protein 75
Upregulated by FAW in Both	Yes	Pavir.6NG274100	-1.92726	0.0320303	-2.62726	0.0025988	AT1G08080	ACA7,ATACA7	alpha carbonic anhydrase 7
Upregulated by FAW in Both	Yes	Pavir.9KG128900	-1.05921	0.0237545	-2.54202	3.99048e-10	AT1G64660	ATMGL,MGL	methionine gamma-lyase
Upregulated by FAW in Both	Yes	Pavir.4NG068100	-3.24309	0.00107178	-2.50999	0.0241378	AT1G72310	ATL3	RING/U-box superfamily protein
Upregulated by FAW in Both	Yes	Pavir.2NG355000	-2.14826	0.00442723	-2.48226	0.00139544	AT4G36990	AT-HSFB1,ATHSF4,HSF4,HSFB1	heat shock factor 4
Upregulated by FAW in Both	Yes	Pavir.5NG276800	-3.34859	2.11615e-05	-2.47297	0.000536825	AT4G18170	ATWRKY28,WRKY28	WRKY DNA-binding protein 28
Upregulated by FAW in Both	Yes	Pavir.7NG147900	-1.98946	0.0217422	-2.42764	0.00515933	AT5G61890		Integrase-type DNA-binding superfamily protein
Upregulated by FAW in Both	Yes	Pavir.9NG050700	-2.06309	0.00332466	-2.40123	0.000711127	AT5G67450	AZF1,ZF1	zinc-finger protein 1
Upregulated by FAW in Both	Yes	Pavir.3NG301800	-2.41501	0.00087146	-2.33145	0.00203901	AT3G18950		Transducin/WD40 repeat-like superfamily protein
Upregulated by FAW in Both	Yes	Pavir.2KG384400	-2.02292	2.60366e-05	-2.30599	1.82963e-06	AT1G14220		Ribonuclease T2 family protein
Upregulated by FAW in Both	Yes	Pavir.3KG108000	-1.97909	6.72317e-07	-2.29377	8.13021e-09	AT2G28690		Protein of unknown function (DUF1635)
Upregulated by FAW in Both	Yes	Pavir.4NG260100	-3.76159	0.00163861	-2.22711	0.015675	AT4G27250		NAD(P)-binding Rossmann-fold superfamily protein
Upregulated by FAW in Both	Yes	Pavir.1KG414500	-1.6433	0.000554701	-2.21167	1.68897e-06	AT5G53560	ATB5-A,ATCB5-E,B5 #2,CB5-E	cytochrome B5 isoform E
Upregulated by FAW in Both	Yes	Pavir.6KG319400	-2.99387	3.76128e-10	-2.20607	2.37973e-05	AT1G72230		Cupredoxin superfamily protein
Upregulated by FAW in Both	Yes	Pavir.9KG409100	-1.24599	0.00358687	-2.13444	6.28308e-08	AT1G11820		O-Glycosyl hydrolases family 17 protein
Upregulated by FAW in Both	Yes	Pavir.2NG030000	-2.65543	0.00191266	-2.08269	0.040734	AT2G32300	UCC1	uclacyanin 1
Upregulated by FAW in Both	Yes	Pavir.5NG629200	-2.79047	0.0014719	-2.06619	0.0281334	AT2G43290	MSS3	Calcium-binding EF-hand family protein
Upregulated by FAW in Both	Yes	Pavir.2KG269300	-1.91349	0.00182178	-2.04089	0.00168404	AT2G32300	UCC1	uclacyanin 1
Upregulated by FAW in Both	Yes	Pavir.9NG796500	-1.9699	0.0171137	-2.0021	0.0227181	AT1G19180	JAZ1,TIFY10A	jasmonate-zim-domain protein 1
Upregulated by FAW in Both	Yes	Pavir.9NG662000	-1.72441	0.000784097	-1.98827	9.91062e-05	AT3G25290		Auxin-responsive family protein
Upregulated by FAW in Both	Yes	Pavir.5KG570000	-1.54393	0.00940557	-1.97766	0.000716613	AT1G75450	ATCKX5,ATCKX6,CKX5	cytokinin oxidase 5
Upregulated by FAW in Both	Yes	Pavir.5NG398400	-1.416	0.0234446	-1.94332	0.000867385	AT2G40740	ATWRKY55,WRKY55	WRKY DNA-binding protein 55
Upregulated by FAW in Both	Yes	Pavir.9KG543200	-2.71579	3.45776e-08	-1.92327	4.63391e-05	AT3G49680	ATBCAT-3,BCAT3	branched-chain aminotransferase 3
Upregulated by FAW in Both	Yes	Pavir.2KG350700	-1.59644	0.0176351	-1.91359	0.00480042	AT4G36990	AT-HSFB1,ATHSF4,HSF4,HSFB1	heat shock factor 4
Upregulated by FAW in Both	Yes	Pavir.5NG326000	-1.16366	0.0124924	-1.89084	2.25009e-05	AT5G09810	ACT7	actin 7
Upregulated by FAW in Both	Yes	Pavir.5KG653100	-1.87041	0.00328935	-1.82785	0.00752432	AT2G27690	CYP94C1	cytochrome P450, family 94, subfamily C, polypeptide 1
Upregulated by FAW in Both	Yes	Pavir.9NG043500	-2.19652	0.0040564	-1.81189	0.0359866	AT1G27730	STZ,ZAT10	salt tolerance zinc finger
Upregulated by FAW in Both	Yes	Pavir.9KG372700	-1.3529	0.00103589	-1.78885	8.87932e-06	AT3G25780	AOC3	allene oxide cyclase 3
Upregulated by FAW in Both	Yes	Pavir.9NG545900	-2.45504	1.04245e-05	-1.78863	0.00248085	AT1G11820		O-Glycosyl hydrolases family 17 protein
Upregulated by FAW in Both	Yes	Pavir.5NG634000	-1.44719	4.86113e-05	-1.7611	2.25009e-05	AT5G12330	LRP1	Lateral root primordium (LRP) protein-related
Upregulated by FAW in Both	Yes	Pavir.3KG372000	-1.39529	0.000653197	-1.74994	1.13697e-05	AT5G44210	ATERF-9,ATERF9,ERF9	erf domain protein 9
Upregulated by FAW in Both	Yes	Pavir.2KG094900	-2.15275	0.00110832	-1.71054	0.0204918	AT3G57450
Upregulated by FAW in Both	Yes	Pavir.7NG214800	-1.804	0.00144266	-1.6954	0.00576685	AT1G08250	ADT6	arogenate dehydratase 6
Upregulated by FAW in Both	Yes	Pavir.5KG273300	-3.08399	1.98031e-13	-1.67536	0.00172522	AT2G28690		Protein of unknown function (DUF1635)
Upregulated by FAW in Both	Yes	Pavir.9KG641100	-1.68597	0.00113458	-1.58158	0.00393312	AT5G47530		Auxin-responsive family protein
Upregulated by FAW in Both	Yes	Pavir.9NG756500	-1.09949	0.017407	-1.54811	0.000541887	AT1G20510	OPCL1	OPC-8:0 CoA ligase1
Upregulated by FAW in Both	Yes	Pavir.1KG070600	-1.9884	2.21252e-06	-1.46063	0.00173091	AT1G06570	HPD,PDS1	phytoene desaturation 1
Upregulated by FAW in Both	Yes	Pavir.2NG016500	-1.3849	0.000597139	-1.45616	0.000458263	AT4G33420		Peroxidase superfamily protein
Upregulated by FAW in Both	Yes	Pavir.6NG279000	-2.55457	1.30542e-08	-1.43061	0.00656662	AT2G32300	UCC1	uclacyanin 1
Upregulated by FAW in Both	Yes	Pavir.5KG760600	-1.01951	0.0255245	-1.42747	0.00125394	AT1G50420	SCL-3,SCL3	scarecrow-like 3
Upregulated by FAW in Both	Yes	Pavir.1NG374600	-2.73662	2.39271e-11	-1.38478	0.00246278	AT5G53560	ATB5-A,ATCB5-E,B5 #2,CB5-E	cytochrome B5 isoform E
Upregulated by FAW in Both	Yes	Pavir.J608300	-1.30788	0.0180823	-1.37931	0.01834	AT5G44210	ATERF-9,ATERF9,ERF9	erf domain protein 9
Upregulated by FAW in Both	Yes	Pavir.2KG511800	-1.80237	0.00303342	-1.3692	0.0401484	AT5G48130		Phototropic-responsive NPH3 family protein
Upregulated by FAW in Both	Yes	Pavir.1KG177300	-1.2344	0.0430976	-1.35023	0.0339312	AT5G05340		Peroxidase superfamily protein
Upregulated by FAW in Both	Yes	Pavir.1NG063100	-1.7038	2.6333e-05	-1.22585	0.00799396	AT1G06570	HPD,PDS1	phytoene desaturation 1
Upregulated by FAW in Both	Yes	Pavir.6NG245300	-1.15717	0.000434756	-1.06919	0.00242715	AT2G06050	DDE1,OPR3	oxophytodienoate-reductase 3
Upregulated by FAW in Both		Pavir.9NG688000	-6.04237	2.16373e-06	-8.67131	8.76678e-07	AT2G38905		Low temperature and salt responsive protein family
Upregulated by FAW in Both		Pavir.5KG593000	-5.99931	2.2544e-05	-8.48719	1.09761e-06	AT4G11650	ATOSM34,OSM34	osmotin 34
Upregulated by FAW in Both		Pavir.5NG023400	-5.72318	1.45752e-05	-8.06845	5.06851e-06	AT5G09360	LAC14	laccase 14
Upregulated by FAW in Both		Pavir.6NG226700	-7.02357	0.000431234	-7.91509	0.00119952	AT3G22490		Seed maturation protein
Upregulated by FAW in Both		Pavir.8NG205700	-6.43247	0.00342155	-7.63681	0.000516755
Upregulated by FAW in Both		Pavir.5KG127500	-7.55368	5.94646e-05	-7.27203	0.000233146	AT2G23170	GH3.3	Auxin-responsive GH3 family protein
Upregulated by FAW in Both		Pavir.7NG427600	-5.32639	0.012646	-7.18524	0.000513449	AT5G48930	HCT	hydroxycinnamoyl-CoA shikimate/quinate hydroxycinnamoyl transferase
Upregulated by FAW in Both		Pavir.1NG538200	-7.80537	3.68733e-05	-7.0309	0.000498805	AT5G09360	LAC14	laccase 14
Upregulated by FAW in Both		Pavir.1KG297500	-5.1773	0.0370221	-6.9633	0.0170523	AT5G66400	ATDI8,RAB18	Dehydrin family protein
Upregulated by FAW in Both		Pavir.2KG263700	-4.87452	0.0125795	-6.75531	0.000290271
Upregulated by FAW in Both		Pavir.6NG304200	-8.61406	5.83013e-25	-6.58111	1.0348e-13	AT4G20820		FAD-binding Berberine family protein
Upregulated by FAW in Both		Pavir.8KG057100	-7.97283	2.00783e-05	-6.5386	0.000154236	AT3G09220	LAC7	laccase 7
Upregulated by FAW in Both		Pavir.2NG041500	-2.96177	0.0200156	-6.43933	2.75384e-06	AT1G78390	ATNCED9,NCED9	nine-cis-epoxycarotenoid dioxygenase 9
Upregulated by FAW in Both		Pavir.4NG120500	-7.39869	7.34892e-06	-6.39781	3.55518e-05	AT2G38900		Serine protease inhibitor, potato inhibitor I-type family protein
Upregulated by FAW in Both		Pavir.9NG161000	-7.14983	1.27086e-05	-6.32507	0.000322365	AT1G18970	GLP4	germin-like protein 4
Upregulated by FAW in Both		Pavir.9KG477300	-6.34922	0.00337278	-6.1484	0.00809238	AT3G19690		CAP (Cysteine-rich secretory proteins, Antigen 5, and Pathogenesis-related 1 protein) superfamily protein
Upregulated by FAW in Both		Pavir.5NG548900	-8.2845	4.94401e-06	-6.13666	0.000875532	AT4G11650	ATOSM34,OSM34	osmotin 34
Upregulated by FAW in Both		Pavir.8NG018500	-2.21383	0.0258701	-6.05005	0.000703598	AT1G69490	ANAC029,ATNAP,NAP	NAC-like, activated by AP3/PI
Upregulated by FAW in Both		Pavir.1KG341400	-3.58388	0.0312134	-6.01173	0.00203863	AT5G25120	CYP71B11	ytochrome p450, family 71, subfamily B, polypeptide 11
Upregulated by FAW in Both		Pavir.4KG205500	-6.94542	5.58766e-05	-5.9665	0.000311208	AT2G38900		Serine protease inhibitor, potato inhibitor I-type family protein
Upregulated by FAW in Both		Pavir.9NG296000	-3.89524	0.0216546	-5.88892	0.00707704	AT5G25260		SPFH/Band 7/PHB domain-containing membrane-associated protein family
Upregulated by FAW in Both		Pavir.9NG126800	-5.34053	0.0232398	-5.86996	0.0171161	AT5G66780
Upregulated by FAW in Both		Pavir.8NG183700	-5.14199	0.00365967	-5.80522	0.000962777	AT5G24090	ATCHIA,CHIA	chitinase A
Upregulated by FAW in Both		Pavir.6KG371900	-5.36313	0.00203555	-5.73065	0.00163157	AT4G20820		FAD-binding Berberine family protein
Upregulated by FAW in Both		Pavir.6KG311100	-7.48034	0.00503089	-5.70994	0.0328807	AT2G26560	PLA IIA,PLA2A,PLP2	phospholipase A 2A
Upregulated by FAW in Both		Pavir.4KG244100	-4.03777	0.040493	-5.65943	0.00752432	AT4G20860		FAD-binding Berberine family protein
Upregulated by FAW in Both		Pavir.8NG320100	-6.10535	2.60366e-05	-5.64541	0.000618477	AT3G09220	LAC7	laccase 7
Upregulated by FAW in Both		Pavir.7NG317300	-5.66747	0.0010279	-5.62874	0.00614041	AT2G02040	ATPTR2,ATPTR2-B,NTR1,PTR2,PTR2-B	peptide transporter 2
Upregulated by FAW in Both		Pavir.8KG068400	-6.00924	0.000221892	-5.60921	0.00150753
Upregulated by FAW in Both		Pavir.3KG242400	-4.39131	0.00938549	-5.59138	0.00709468	AT1G31490		HXXXD-type acyl-transferase family protein
Upregulated by FAW in Both		Pavir.9KG463200	-4.46718	0.000699867	-5.37879	0.0034175	AT2G14580	ATPRB1,PRB1	basic pathogenesis-related protein 1
Upregulated by FAW in Both		Pavir.1KG066500	-3.56588	6.21541e-05	-5.37148	2.24754e-08	AT1G30260
Upregulated by FAW in Both		Pavir.8NG199000	-3.27648	0.043347	-5.36167	0.0191472
Upregulated by FAW in Both		Pavir.7NG059700	-4.82048	0.00466264	-5.34772	0.00262589	AT2G38900		Serine protease inhibitor, potato inhibitor I-type family protein
Upregulated by FAW in Both		Pavir.9NG435100	-3.10884	0.010417	-5.34652	1.09181e-05	AT5G61890		Integrase-type DNA-binding superfamily protein
Upregulated by FAW in Both		Pavir.9KG373300	-4.33125	0.00186242	-5.28848	5.58452e-05	AT3G19580	AZF2,ZF2	zinc-finger protein 2
Upregulated by FAW in Both		Pavir.3KG407300	-2.01253	0.0339961	-5.28493	1.14603e-10	AT5G50400	ATPAP27,PAP27	purple acid phosphatase 27
Upregulated by FAW in Both		Pavir.5NG497500	-4.56045	0.01889	-5.23824	0.0181775	AT5G48930	HCT	hydroxycinnamoyl-CoA shikimate/quinate hydroxycinnamoyl transferase
Upregulated by FAW in Both		Pavir.9KG486400	-2.58594	0.000923307	-5.21111	3.96555e-10	AT2G39430		Disease resistance-responsive (dirigent-like protein) family protein
Upregulated by FAW in Both		Pavir.5NG574500	-3.35379	0.00085403	-5.20312	2.55495e-05	AT3G11180		2-oxoglutarate (2OG) and Fe(II)-dependent oxygenase superfamily protein
Upregulated by FAW in Both		Pavir.4KG217800	-2.43654	0.0291654	-5.10739	0.00322036
Upregulated by FAW in Both		Pavir.9NG392500	-4.99458	0.0197686	-5.08088	0.0261908	AT5G01050		Laccase/Diphenol oxidase family protein
Upregulated by FAW in Both		Pavir.6NG035200	-6.15466	0.000521657	-5.04917	0.00873474	AT4G28680	TYRDC,TYRDC1	L-tyrosine decarboxylase
Upregulated by FAW in Both		Pavir.J286500	-4.3407	3.45776e-08	-5.00588	1.09984e-05	AT5G01300		PEBP (phosphatidylethanolamine-binding protein) family protein
Upregulated by FAW in Both		Pavir.3NG304600	-4.50048	8.06252e-05	-5.00093	1.38349e-05	AT3G49930		C2H2 and C2HC zinc fingers superfamily protein
Upregulated by FAW in Both		Pavir.2KG052300	-3.63647	0.0309256	-4.95957	0.00242715
Upregulated by FAW in Both		Pavir.9NG429900	-4.36766	1.81696e-08	-4.95782	3.31277e-10
Upregulated by FAW in Both		Pavir.6KG385400	-5.74983	1.04395e-05	-4.94536	9.24848e-05	AT5G61820
Upregulated by FAW in Both		Pavir.2KG052900	-5.21294	1.83491e-07	-4.90298	8.43329e-06	AT1G78380	ATGSTU19,GST8,GSTU19	glutathione S-transferase TAU 19
Upregulated by FAW in Both		Pavir.7KG034300	-3.01091	0.0116273	-4.90188	7.07461e-06	AT2G43610		Chitinase family protein
Upregulated by FAW in Both		Pavir.9KG151200	-4.21028	0.000144705	-4.88234	0.00455345	AT1G73190	ALPHA-TIP,TIP3;1	Aquaporin-like superfamily protein
Upregulated by FAW in Both		Pavir.9NG022600	-3.80588	0.00027539	-4.79136	7.58381e-06	AT5G66460		Glycosyl hydrolase superfamily protein
Upregulated by FAW in Both		Pavir.9KG611200	-2.73791	0.000652211	-4.78938	6.03916e-09
Upregulated by FAW in Both		Pavir.6KG046700	-2.80003	0.00155239	-4.78412	9.25324e-08	AT3G02645		Plant protein of unknown function (DUF247)
Upregulated by FAW in Both		Pavir.1KG414100	-4.87086	7.78325e-05	-4.76408	0.00026	AT5G65310	ATHB-5,ATHB5,HB5	homeobox protein 5
Upregulated by FAW in Both		Pavir.3KG188800	-2.89039	0.000173362	-4.75312	0.0125474	AT4G25150		HAD superfamily, subfamily IIIB acid phosphatase
Upregulated by FAW in Both		Pavir.7NG319900	-4.94705	8.7122e-05	-4.70152	0.00042711	AT3G22370	AOX1A,ATAOX1A	alternative oxidase 1A
Upregulated by FAW in Both		Pavir.8NG278000	-7.25743	2.05034e-05	-4.67031	0.000766496	AT5G24090	ATCHIA,CHIA	chitinase A
Upregulated by FAW in Both		Pavir.9KG204500	-3.96131	1.75064e-05	-4.64748	4.26222e-06	AT5G07990	CYP75B1,D501,TT7	Cytochrome P450 superfamily protein
Upregulated by FAW in Both		Pavir.3NG019600	-3.47189	0.00035259	-4.61713	1.91005e-06	AT2G36090		F-box family protein
Upregulated by FAW in Both		Pavir.4KG240800	-3.81858	7.36189e-10	-4.57423	4.53239e-15	AT5G05340		Peroxidase superfamily protein
Upregulated by FAW in Both		Pavir.6NG249200	-7.54372	2.25961e-05	-4.53264	0.000127643	AT2G45550	CYP76C4	cytochrome P450, family 76, subfamily C, polypeptide 4
Upregulated by FAW in Both		Pavir.7NG225000	-8.8736	0.000123457	-4.5115	0.044876	AT5G03860	MLS	malate synthase
Upregulated by FAW in Both		Pavir.2KG024600	-5.11304	0.012212	-4.47733	0.0119267
Upregulated by FAW in Both		Pavir.J677700	-5.94985	8.79813e-08	-4.4631	3.19909e-06	AT2G46680	ATHB-7,ATHB7,HB-7	homeobox 7
Upregulated by FAW in Both		Pavir.3KG420500	-7.26649	6.31966e-05	-4.44051	0.026732
Upregulated by FAW in Both		Pavir.5KG519700	-5.13383	0.00202753	-4.43707	0.000594322	AT1G29640		Protein of unknown function, DUF584
Upregulated by FAW in Both		Pavir.5KG093000	-5.65955	8.17735e-06	-4.42743	0.000458263	AT1G27480		alpha/beta-Hydrolases superfamily protein
Upregulated by FAW in Both		Pavir.5KG188900	-3.12246	0.0169773	-4.40625	0.00029068	AT1G48000	AtMYB112,MYB112	myb domain protein 112
Upregulated by FAW in Both		Pavir.9KG480100	-2.83432	0.0381348	-4.34939	0.00125463	AT2G38905		Low temperature and salt responsive protein family
Upregulated by FAW in Both		Pavir.3KG214000	-5.64801	4.25539e-07	-4.32706	0.000114842	AT2G26640	KCS11	3-ketoacyl-CoA synthase 11
Upregulated by FAW in Both		Pavir.4NG079500	-2.96611	0.00163861	-4.31837	3.49965e-06	AT2G21940	ATSK1,SK1	shikimate kinase 1
Upregulated by FAW in Both		Pavir.2NG631800	-2.39039	2.7015e-05	-4.25118	6.84799e-15	AT5G59590	UGT76E2	UDP-glucosyl transferase 76E2
Upregulated by FAW in Both		Pavir.6NG250500	-3.51246	0.0114142	-4.24018	0.00389141
Upregulated by FAW in Both		Pavir.4NG262600	-2.79474	0.000581016	-4.2285	1.61819e-07	AT1G17890	GER2	NAD(P)-binding Rossmann-fold superfamily protein
Upregulated by FAW in Both		Pavir.2NG143200	-3.10244	0.010008	-4.21801	0.00195049	AT1G76680	ATOPR1,OPR1	12-oxophytodienoate reductase 1
Upregulated by FAW in Both		Pavir.1NG294900	-3.55308	0.00704403	-4.1927	0.00131357	AT2G20030		RING/U-box superfamily protein
Upregulated by FAW in Both		Pavir.2KG453500	-4.80473	0.00738652	-4.18648	1.60159e-05	AT3G21720	ICL	isocitrate lyase
Upregulated by FAW in Both		Pavir.9NG687800	-6.42498	7.76138e-05	-4.13102	0.0010176	AT1G07900	LBD1	LOB domain-containing protein 1
Upregulated by FAW in Both		Pavir.2KG586200	-3.10364	0.00481244	-4.12744	0.0139822	AT4G20780	CML42	calmodulin like 42
Upregulated by FAW in Both		Pavir.8KG166600	-3.42533	0.00178347	-4.11581	0.000331029
Upregulated by FAW in Both		Pavir.9KG075500	-5.91802	6.62448e-05	-4.11495	0.000572982	AT3G54950	PLA IIIA,PLP7	patatin-like protein 6
Upregulated by FAW in Both		Pavir.7NG208700	-5.66991	3.39857e-06	-4.11469	1.9921e-05
Upregulated by FAW in Both		Pavir.5KG460500	-5.06495	3.11698e-08	-4.11119	1.49383e-05	AT4G01070	GT72B1,UGT72B1	UDP-Glycosyltransferase superfamily protein
Upregulated by FAW in Both		Pavir.6KG076400	-2.52746	0.0109289	-4.10581	1.63252e-05	AT2G24180	CYP71B6	cytochrome p450 71b6
Upregulated by FAW in Both		Pavir.7NG351000	-2.03172	0.0445067	-4.10072	4.58872e-05	AT1G61820	BGLU46	beta glucosidase 46
Upregulated by FAW in Both		Pavir.9NG323500	-4.44715	2.53039e-08	-4.04189	7.80155e-07	AT5G07990	CYP75B1,D501,TT7	Cytochrome P450 superfamily protein
Upregulated by FAW in Both		Pavir.6NG236500	-4.32037	0.0436026	-4.03269	0.0365621
Upregulated by FAW in Both		Pavir.5KG293200	-3.50945	0.00327236	-4.00316	0.000236968	AT2G14610	ATPR1,PR 1,PR1	pathogenesis-related gene 1
Upregulated by FAW in Both		Pavir.5KG450100	-3.83869	8.70538e-07	-3.98199	9.62397e-07	AT5G42800	DFR,M318,TT3	dihydroflavonol 4-reductase
Upregulated by FAW in Both		Pavir.7KG120700	-4.12996	0.00138331	-3.976	0.000224438	AT1G47980
Upregulated by FAW in Both		Pavir.9NG259200	-5.08116	0.00200011	-3.943	0.00177249	AT1G73190	ALPHA-TIP,TIP3;1	Aquaporin-like superfamily protein
Upregulated by FAW in Both		Pavir.1NG384500	-5.0791	1.04395e-05	-3.93651	0.00116505	AT3G15670		Late embryogenesis abundant protein (LEA) family protein
Upregulated by FAW in Both		Pavir.9NG285300	-3.65726	0.00129714	-3.93175	0.000972706
Upregulated by FAW in Both		Pavir.5KG449100	-3.01559	0.0155735	-3.92922	0.00131631
Upregulated by FAW in Both		Pavir.6KG241700	-3.46788	0.0012411	-3.92304	3.46162e-05	AT2G46760		D-arabinono-1,4-lactone oxidase family protein
Upregulated by FAW in Both		Pavir.3KG137900	-2.10604	0.0130238	-3.92181	0.017774	AT1G48320		Thioesterase superfamily protein
Upregulated by FAW in Both		Pavir.6KG207900	-2.76944	0.00103589	-3.8503	1.33679e-05	AT3G12500	ATHCHIB,B-CHI,CHI-B,HCHIB,PR-3,PR3	basic chitinase
Upregulated by FAW in Both		Pavir.8KG265500	-2.65433	0.0107858	-3.76441	0.00293477	AT4G35160		O-methyltransferase family protein
Upregulated by FAW in Both		Pavir.2KG088900	-2.89551	2.80374e-05	-3.72548	4.36045e-08	AT5G24090	ATCHIA,CHIA	chitinase A
Upregulated by FAW in Both		Pavir.9NG704400	-3.08234	0.00278147	-3.70804	0.000275425	AT1G07430	HAI2	highly ABA-induced PP2C gene 2
Upregulated by FAW in Both		Pavir.8KG133500	-5.09217	3.69304e-15	-3.6702	4.07139e-06	AT5G67310	CYP81G1	cytochrome P450, family 81, subfamily G, polypeptide 1
Upregulated by FAW in Both		Pavir.7KG269700	-3.1032	0.000219777	-3.6628	1.24605e-05	AT2G46680	ATHB-7,ATHB7,HB-7	homeobox 7
Upregulated by FAW in Both		Pavir.9NG126000	-3.11541	0.00851246	-3.64663	0.00224334	AT5G66780
Upregulated by FAW in Both		Pavir.8KG356700	-2.0095	0.0258738	-3.63625	7.52979e-06	AT3G02110	scpl25	serine carboxypeptidase-like 25
Upregulated by FAW in Both		Pavir.6KG076800	-4.59524	1.4095e-06	-3.60725	0.025328	AT2G45550	CYP76C4	cytochrome P450, family 76, subfamily C, polypeptide 4
Upregulated by FAW in Both		Pavir.8NG245500	-3.84636	3.63508e-06	-3.57876	5.54084e-07	AT5G42510		Disease resistance-responsive (dirigent-like protein) family protein
Upregulated by FAW in Both		Pavir.4NG270200	-2.81664	0.011294	-3.55303	0.000107421	AT3G21150	BBX32	B-box 32
Upregulated by FAW in Both		Pavir.2NG216400	-5.09973	2.39271e-11	-3.52386	6.8346e-06
Upregulated by FAW in Both		Pavir.3KG262300	-2.01295	0.042635	-3.50865	0.000243259	AT5G18860		inosine-uridine preferring nucleoside hydrolase family protein
Upregulated by FAW in Both		Pavir.6KG076600	-4.37641	1.66673e-12	-3.50845	3.1276e-09	AT3G26280	CYP71B4	cytochrome P450, family 71, subfamily B, polypeptide 4
Upregulated by FAW in Both		Pavir.1NG478700	-4.29712	0.0104226	-3.50337	0.0191051	AT1G68150	ATWRKY9,WRKY9	WRKY DNA-binding protein 9
Upregulated by FAW in Both		Pavir.7KG093600	-4.19638	0.000470252	-3.49485	0.00089118	AT5G51760	AHG1	Protein phosphatase 2C family protein
Upregulated by FAW in Both		Pavir.2NG099900	-2.94952	0.0167994	-3.48124	0.00547244	AT4G35160		O-methyltransferase family protein
Upregulated by FAW in Both		Pavir.J431500	-3.5632	0.0016845	-3.48044	0.00384413	AT4G26890	MAPKKK16	mitogen-activated protein kinase kinase kinase 16
Upregulated by FAW in Both		Pavir.3KG166600	-3.62389	0.00570707	-3.4657	0.017774	AT1G45201	ATTLL1,TLL1	triacylglycerol lipase-like 1
Upregulated by FAW in Both		Pavir.8NG265700	-2.02204	0.00910614	-3.42303	1.30088e-05	AT4G14746
Upregulated by FAW in Both		Pavir.9KG181900	-5.70485	0.00208996	-3.41445	0.00722912	AT5G25260		SPFH/Band 7/PHB domain-containing membrane-associated protein family
Upregulated by FAW in Both		Pavir.9KG092600	-3.09356	0.00262846	-3.39194	0.00133861	AT1G69490	ANAC029,ATNAP,NAP	NAC-like, activated by AP3/PI
Upregulated by FAW in Both		Pavir.9KG499400	-2.58095	0.047903	-3.38809	0.0118054	AT1G07430	HAI2	highly ABA-induced PP2C gene 2
Upregulated by FAW in Both		Pavir.6NG064600	-6.11897	1.30668e-08	-3.38763	0.0411599	AT1G22380	AtUGT85A3,UGT85A3	UDP-glucosyl transferase 85A3
Upregulated by FAW in Both		Pavir.3KG212900	-1.94646	0.0346341	-3.38346	5.91774e-05
Upregulated by FAW in Both		Pavir.J112900	-3.69649	8.95223e-08	-3.37371	0.00258222	AT1G11680	CYP51,CYP51A2,CYP51G1,EMB1738	CYTOCHROME P450 51G1
Upregulated by FAW in Both		Pavir.7NG162900	-2.30893	8.92419e-05	-3.33658	9.45438e-09	AT3G11180		2-oxoglutarate (2OG) and Fe(II)-dependent oxygenase superfamily protein
Upregulated by FAW in Both		Pavir.6KG291200	-4.16085	0.00012395	-3.31575	0.00967631	AT1G01420	UGT72B3	UDP-glucosyl transferase 72B3
Upregulated by FAW in Both		Pavir.2NG618000	-3.00874	0.00037314	-3.299	0.000178519	AT1G56600	AtGolS2,GolS2	galactinol synthase 2
Upregulated by FAW in Both		Pavir.4KG233400	-4.62986	0.000611648	-3.28935	0.014692
Upregulated by FAW in Both		Pavir.1KG082000	-2.44776	0.00779124	-3.27875	0.000169456	AT2G36780		UDP-Glycosyltransferase superfamily protein
Upregulated by FAW in Both		Pavir.5KG626900	-2.26482	0.000918821	-3.27855	9.2722e-06
Upregulated by FAW in Both		Pavir.5KG057300	-1.68851	0.0102884	-3.25724	4.31493e-08	AT5G64810	ATWRKY51,WRKY51	WRKY DNA-binding protein 51
Upregulated by FAW in Both		Pavir.3KG115200	-2.1979	0.000725684	-3.25256	9.33919e-08	AT3G55090		ABC-2 type transporter family protein
Upregulated by FAW in Both		Pavir.1NG030400	-3.2898	0.00540297	-3.2356	0.00604044	AT4G24020	NLP7	NIN like protein 7
Upregulated by FAW in Both		Pavir.9NG555700	-1.23992	0.0298803	-3.23503	7.45224e-08	AT5G57520	ATZFP2,ZFP2	zinc finger protein 2
Upregulated by FAW in Both		Pavir.7NG105700	-4.02026	0.0487442	-3.23061	0.0336067	AT1G13100	CYP71B29	cytochrome P450, family 71, subfamily B, polypeptide 29
Upregulated by FAW in Both		Pavir.5NG127500	-4.06314	0.00245144	-3.21869	0.0279558
Upregulated by FAW in Both		Pavir.3KG213700	-1.32646	0.0453158	-3.21081	5.82232e-06	AT2G25625
Upregulated by FAW in Both		Pavir.1KG293200	-1.77791	0.0168496	-3.19065	0.000111705	AT1G05260	RCI3,RCI3A	Peroxidase superfamily protein
Upregulated by FAW in Both		Pavir.J430500	-4.29228	0.000274617	-3.16949	0.00410201	AT2G39540		Gibberellin-regulated family protein
Upregulated by FAW in Both		Pavir.1KG348000	-4.46722	9.98678e-08	-3.13359	0.00529934	AT5G61430	ANAC100,ATNAC5,NAC100	NAC domain containing protein 100
Upregulated by FAW in Both		Pavir.5NG414900	-1.68807	0.0149892	-3.13071	3.91706e-06	AT5G53390		O-acyltransferase (WSD1-like) family protein
Upregulated by FAW in Both		Pavir.6KG417600	-1.57353	0.0268759	-3.11349	2.71615e-06	AT5G13700	APAO,ATPAO1,PAO1	polyamine oxidase 1
Upregulated by FAW in Both		Pavir.9KG538400	-2.42207	4.06634e-05	-3.10266	1.19224e-07	AT5G42650	AOS,CYP74A,DDE2	allene oxide synthase
Upregulated by FAW in Both		Pavir.2NG444400	-4.54328	4.57249e-05	-3.0968	0.0163195	AT4G25470	ATCBF2,CBF2,DREB1C,FTQ4	C-repeat/DRE binding factor 2
Upregulated by FAW in Both		Pavir.5NG103100	-2.24264	0.0445275	-3.08666	0.00455345	AT5G38200		Class I glutamine amidotransferase-like superfamily protein
Upregulated by FAW in Both		Pavir.5KG057400	-3.80284	1.02361e-06	-3.08112	0.000269209	AT5G15130	ATWRKY72,WRKY72	WRKY DNA-binding protein 72
Upregulated by FAW in Both		Pavir.3KG002200	-2.99527	0.000316243	-3.02867	0.00101657	AT1G69490	ANAC029,ATNAP,NAP	NAC-like, activated by AP3/PI
Upregulated by FAW in Both		Pavir.3NG211100	-3.27048	1.86561e-09	-3.02091	1.78128e-07	AT1G79460	ATKS,ATKS1,GA2,KS,KS1	Terpenoid cyclases/Protein prenyltransferases superfamily protein
Upregulated by FAW in Both		Pavir.9NG058800	-3.31993	1.19465e-05	-3.02066	0.000168304	AT1G14520	MIOX1	myo-inositol oxygenase 1
Upregulated by FAW in Both		Pavir.J245900	-3.57572	0.00893471	-3.01549	0.033471	AT3G54950	PLA IIIA,PLP7	patatin-like protein 6
Upregulated by FAW in Both		Pavir.8NG189000	-2.68333	0.014549	-3.01383	0.00752432	AT5G47550		Cystatin/monellin superfamily protein
Upregulated by FAW in Both		Pavir.1KG306500	-2.59906	0.034214	-2.98589	0.0171332	AT5G27420	ATL31,CNI1	carbon/nitrogen insensitive 1
Upregulated by FAW in Both		Pavir.3KG166000	-2.21223	0.00584093	-2.97148	0.000147541	AT4G25150		HAD superfamily, subfamily IIIB acid phosphatase
Upregulated by FAW in Both		Pavir.5NG518800	-2.09093	0.00938318	-2.96775	0.000121071
Upregulated by FAW in Both		Pavir.3KG102600	-1.91835	0.0414881	-2.9451	0.00102067	AT2G38870		Serine protease inhibitor, potato inhibitor I-type family protein
Upregulated by FAW in Both		Pavir.8KG389700	-1.63698	0.0122582	-2.93469	9.79283e-06	AT5G49620	AtMYB78,MYB78	myb domain protein 78
Upregulated by FAW in Both		Pavir.3KG484000	-2.11834	0.016274	-2.92399	0.000615397	AT1G27730	STZ,ZAT10	salt tolerance zinc finger
Upregulated by FAW in Both		Pavir.7NG355800	-3.8952	5.13987e-08	-2.92318	5.52166e-05	AT2G37040	ATPAL1,PAL1	PHE ammonia lyase 1
Upregulated by FAW in Both		Pavir.9KG637900	-3.49216	0.000884754	-2.91554	0.0047926	AT2G18550	ATHB21,HB-2,HB21	homeobox protein 21
Upregulated by FAW in Both		Pavir.3NG205800	-4.19842	1.12854e-06	-2.90801	0.00021651	AT3G50980	XERO1	dehydrin xero 1
Upregulated by FAW in Both		Pavir.5NG282100	-2.14442	0.00444134	-2.89468	1.45407e-05	AT3G15140		Polynucleotidyl transferase, ribonuclease H-like superfamily protein
Upregulated by FAW in Both		Pavir.5KG452300	-2.61595	0.00700817	-2.8935	0.0039945	AT2G15490	UGT73B4	UDP-glycosyltransferase 73B4
Upregulated by FAW in Both		Pavir.7NG341900	-1.63827	0.0360688	-2.89189	2.95479e-05	AT1G62660		Glycosyl hydrolases family 32 protein
Upregulated by FAW in Both		Pavir.5KG498100	-2.94196	0.000488043	-2.88996	0.00119831	AT4G26890	MAPKKK16	mitogen-activated protein kinase kinase kinase 16
Upregulated by FAW in Both		Pavir.2NG334300	-2.49318	0.00067017	-2.88743	0.000191642	AT5G10930	CIPK5,SnRK3.24	CBL-interacting protein kinase 5
Upregulated by FAW in Both		Pavir.1NG473600	-3.98098	1.37581e-06	-2.88251	0.001123	AT5G08640	ATFLS1,FLS,FLS1	flavonol synthase 1
Upregulated by FAW in Both		Pavir.7KG374800	-3.27302	9.5302e-06	-2.85849	0.000291503	AT5G36970	NHL25	NDR1/HIN1-like 25
Upregulated by FAW in Both		Pavir.5NG028600	-2.72411	0.0115448	-2.85209	0.0064177	AT2G05940		Protein kinase superfamily protein
Upregulated by FAW in Both		Pavir.8NG064900	-3.02006	0.0200156	-2.84582	0.0165482	AT2G15010		Plant thionin
Upregulated by FAW in Both		Pavir.8KG133400	-2.7546	0.00126372	-2.84236	0.00231381	AT3G48280	CYP71A25	cytochrome P450, family 71, subfamily A, polypeptide 25
Upregulated by FAW in Both		Pavir.J588400	-3.78701	3.57777e-09	-2.83549	7.21384e-06	AT3G12500	ATHCHIB,B-CHI,CHI-B,HCHIB,PR-3,PR3	basic chitinase
Upregulated by FAW in Both		Pavir.2KG586700	-2.98804	0.00987338	-2.81405	0.0254388	AT2G46380		Protein of unknown function (DUF3133)
Upregulated by FAW in Both		Pavir.7KG349300	-2.31839	7.62937e-07	-2.81245	6.03916e-09	AT1G56010	anac021,ANAC022,NAC1	NAC domain containing protein 1
Upregulated by FAW in Both		Pavir.4KG350300	-1.51853	0.0181395	-2.8004	2.51527e-06	AT1G17890	GER2	NAD(P)-binding Rossmann-fold superfamily protein
Upregulated by FAW in Both		Pavir.1NG059200	-2.35833	0.0334489	-2.79894	0.01436	AT1G30260
Upregulated by FAW in Both		Pavir.3NG172300	-3.71928	0.000132824	-2.79463	0.0135596	AT4G31500	ATR4,CYP83B1,RED1,RNT1,SUR2	cytochrome P450, family 83, subfamily B, polypeptide 1
Upregulated by FAW in Both		Pavir.9KG389700	-2.54614	0.00354045	-2.79135	0.00699582	AT2G26450		Plant invertase/pectin methylesterase inhibitor superfamily
Upregulated by FAW in Both		Pavir.4KG397500	-1.73613	0.00033313	-2.77934	1.55691e-09	AT4G08950	EXO	Phosphate-responsive 1 family protein
Upregulated by FAW in Both		Pavir.5NG272600	-2.56205	0.016704	-2.77928	0.0165825
Upregulated by FAW in Both		Pavir.7KG239400	-2.76921	1.79207e-05	-2.77423	0.000279009
Upregulated by FAW in Both		Pavir.3KG033200	-3.20186	0.000697768	-2.76502	0.00385209	AT2G36090		F-box family protein
Upregulated by FAW in Both		Pavir.6KG287700	-2.27958	0.0204664	-2.761	0.00541724	AT4G30430	TET9	tetraspanin9
Upregulated by FAW in Both		Pavir.5KG605700	-2.13725	0.00307293	-2.75835	0.00011302	AT3G11180		2-oxoglutarate (2OG) and Fe(II)-dependent oxygenase superfamily protein
Upregulated by FAW in Both		Pavir.1NG327600	-2.16995	0.0462611	-2.7311	0.0139822	AT5G09360	LAC14	laccase 14
Upregulated by FAW in Both		Pavir.3KG216100	-2.48115	0.000538963	-2.7272	0.00018927
Upregulated by FAW in Both		Pavir.J684500	-2.64437	0.0157953	-2.71681	0.0189178	AT3G12580	ATHSP70,HSP70	heat shock protein 70
Upregulated by FAW in Both		Pavir.5NG449400	-2.4337	0.0394026	-2.71203	0.0255567	AT4G26890	MAPKKK16	mitogen-activated protein kinase kinase kinase 16
Upregulated by FAW in Both		Pavir.9KG265100	-2.19512	0.000823774	-2.71107	1.235e-05	AT1G28590		GDSL-like Lipase/Acylhydrolase superfamily protein
Upregulated by FAW in Both		Pavir.7KG240800	-1.68084	0.000212915	-2.70789	7.46056e-07	AT1G61820	BGLU46	beta glucosidase 46
Upregulated by FAW in Both		Pavir.2KG232100	-2.51053	0.00109821	-2.69588	0.00455345	AT1G17840	ABCG11,ATWBC11,COF1,DSO,WBC11	white-brown complex homolog protein 11
Upregulated by FAW in Both		Pavir.2KG215700	-1.66533	0.0413124	-2.67045	0.000366752	AT1G07430	HAI2	highly ABA-induced PP2C gene 2
Upregulated by FAW in Both		Pavir.7KG207900	-1.51825	0.000221502	-2.66923	4.49303e-12
Upregulated by FAW in Both		Pavir.3KG281700	-3.81422	0.000823774	-2.66793	0.028372	AT3G18280		Bifunctional inhibitor/lipid-transfer protein/seed storage 2S albumin superfamily protein
Upregulated by FAW in Both		Pavir.5KG772700	-4.38602	5.4709e-05	-2.66621	0.00222837	AT5G45310
Upregulated by FAW in Both		Pavir.6NG138200	-1.71506	0.0268193	-2.66071	0.000234517	AT3G62160		HXXXD-type acyl-transferase family protein
Upregulated by FAW in Both		Pavir.J403500	-1.41909	0.0154671	-2.63959	5.57833e-07
Upregulated by FAW in Both		Pavir.5KG389800	-4.77869	0.00983786	-2.63008	0.0314471	AT3G28007		Nodulin MtN3 family protein
Upregulated by FAW in Both		Pavir.8NG230700	-2.14263	0.0372559	-2.62986	0.0218766	AT5G13080	ATWRKY75,WRKY75	WRKY DNA-binding protein 75
Upregulated by FAW in Both		Pavir.3NG016900	-3.04109	0.0412765	-2.61201	0.024881	AT3G52820	ATPAP22,PAP22	purple acid phosphatase 22
Upregulated by FAW in Both		Pavir.7NG114200	-2.7998	8.58792e-07	-2.60595	1.15511e-05	AT5G42510		Disease resistance-responsive (dirigent-like protein) family protein
Upregulated by FAW in Both		Pavir.3NG126300	-1.97714	0.0199231	-2.59368	0.00347546	AT1G12920	ERF1-2	eukaryotic release factor 1-2
Upregulated by FAW in Both		Pavir.9NG368600	-2.70068	0.0107831	-2.58893	0.0144592	AT1G73270	scpl6	serine carboxypeptidase-like 6
Upregulated by FAW in Both		Pavir.7NG183700	-2.39417	0.0154671	-2.5872	0.0121296
Upregulated by FAW in Both		Pavir.4KG015400	-3.58717	0.000645828	-2.54067	0.0369904	AT4G25470	ATCBF2,CBF2,DREB1C,FTQ4	C-repeat/DRE binding factor 2
Upregulated by FAW in Both		Pavir.J643500	-2.5996	0.0156384	-2.53769	7.64775e-05	AT1G64920		UDP-Glycosyltransferase superfamily protein
Upregulated by FAW in Both		Pavir.8KG184700	-3.46333	0.000444784	-2.53398	0.0209929	AT2G35980	ATNHL10,NHL10,YLS9	Late embryogenesis abundant (LEA) hydroxyproline-rich glycoprotein family
Upregulated by FAW in Both		Pavir.5KG061400	-2.36493	0.00336821	-2.52613	0.00165042	AT1G79960	ATOFP14,OFP14	ovate family protein 14
Upregulated by FAW in Both		Pavir.3KG451900	-2.6142	0.023954	-2.5145	0.0486083	AT3G21380		Mannose-binding lectin superfamily protein
Upregulated by FAW in Both		Pavir.9KG557700	-3.69306	1.17763e-09	-2.50702	0.000136101	AT4G12110	ATSMO1,ATSMO1-1,SMO1-1	sterol-4alpha-methyl oxidase 1-1
Upregulated by FAW in Both		Pavir.4KG379600	-1.59134	0.000965363	-2.50439	4.64711e-06	AT3G28580		P-loop containing nucleoside triphosphate hydrolases superfamily protein
Upregulated by FAW in Both		Pavir.4KG211300	-2.64258	0.00601202	-2.50101	0.0191051	AT5G37490		ARM repeat superfamily protein
Upregulated by FAW in Both		Pavir.8NG251800	-2.18586	0.000972796	-2.48785	0.00068037	AT1G67340		HCP-like superfamily protein with MYND-type zinc finger
Upregulated by FAW in Both		Pavir.6NG043200	-4.8952	9.78209e-07	-2.47878	1.49026e-05
Upregulated by FAW in Both		Pavir.4NG035500	-2.26998	0.0066193	-2.47673	0.00475884
Upregulated by FAW in Both		Pavir.5NG067800	-3.68115	6.08964e-05	-2.46129	0.0169227	AT1G80160		Lactoylglutathione lyase / glyoxalase I family protein
Upregulated by FAW in Both		Pavir.2KG398900	-3.59717	2.23119e-05	-2.46075	0.0109928	AT1G17840	ABCG11,ATWBC11,COF1,DSO,WBC11	white-brown complex homolog protein 11
Upregulated by FAW in Both		Pavir.2NG624400	-2.63071	0.00186475	-2.4578	0.00694964	AT5G18670	BAM9,BMY3	beta-amylase 3
Upregulated by FAW in Both		Pavir.9KG477100	-2.3266	0.0074823	-2.45526	0.00656403	AT2G30020		Protein phosphatase 2C family protein
Upregulated by FAW in Both		Pavir.8NG246600	-5.60877	0.000192179	-2.44645	0.01436
Upregulated by FAW in Both		Pavir.9KG077000	-3.04579	0.0124091	-2.41812	0.0256396	AT3G13050		Major facilitator superfamily protein
Upregulated by FAW in Both		Pavir.3NG197700	-2.78774	1.06738e-08	-2.40249	3.04263e-06	AT1G15140		FAD/NAD(P)-binding oxidoreductase
Upregulated by FAW in Both		Pavir.9NG588600	-6.00478	0.00027539	-2.40188	0.00874772	AT4G15920		Nodulin MtN3 family protein
Upregulated by FAW in Both		Pavir.9NG715000	-2.45473	0.0117396	-2.39765	0.0221845	AT2G30020		Protein phosphatase 2C family protein
Upregulated by FAW in Both		Pavir.5KG196000	-2.87125	4.92074e-12	-2.39597	6.93342e-08	AT4G15920		Nodulin MtN3 family protein
Upregulated by FAW in Both		Pavir.J298100	-2.29773	0.017386	-2.38949	0.00576685	AT1G27480		alpha/beta-Hydrolases superfamily protein
Upregulated by FAW in Both		Pavir.2KG589700	-3.19338	1.65318e-10	-2.38851	9.81403e-06
Upregulated by FAW in Both		Pavir.3KG140300	-2.11673	5.26513e-06	-2.36975	1.80086e-07	AT5G17540		HXXXD-type acyl-transferase family protein
Upregulated by FAW in Both		Pavir.7NG064500	-4.38497	0.00132136	-2.35787	0.0440047	AT1G05675		UDP-Glycosyltransferase superfamily protein
Upregulated by FAW in Both		Pavir.4KG026500	-2.09952	0.00841739	-2.35197	0.0116983	AT5G61520		Major facilitator superfamily protein
Upregulated by FAW in Both		Pavir.9NG277300	-1.05958	0.0307575	-2.3408	3.59792e-07	AT5G18860		inosine-uridine preferring nucleoside hydrolase family protein
Upregulated by FAW in Both		Pavir.9KG404000	-1.42525	0.019883	-2.33242	1.58899e-05	AT1G78070		Transducin/WD40 repeat-like superfamily protein
Upregulated by FAW in Both		Pavir.2KG158000	-3.31998	0.00259808	-2.31931	0.00299451	AT5G49690		UDP-Glycosyltransferase superfamily protein
Upregulated by FAW in Both		Pavir.4NG035400	-2.27682	0.0191585	-2.30996	0.0276261
Upregulated by FAW in Both		Pavir.9NG685100	-3.71862	2.24551e-07	-2.3086	0.00539648	AT3G47340	ASN1,AT-ASN1,DIN6	glutamine-dependent asparagine synthase 1
Upregulated by FAW in Both		Pavir.9NG038000	-1.2399	0.0110112	-2.30649	3.96221e-07	AT5G08139		RING/U-box superfamily protein
Upregulated by FAW in Both		Pavir.1NG034600	-2.84974	0.0085201	-2.30478	0.0336067	AT1G70420		Protein of unknown function (DUF1645)
Upregulated by FAW in Both		Pavir.8KG187400	-2.50227	0.00406456	-2.29951	0.0152954	AT3G02100		UDP-Glycosyltransferase superfamily protein
Upregulated by FAW in Both		Pavir.6KG340400	-1.31638	0.00130136	-2.29633	1.94205e-09	AT4G34050	CCoAOMT1	S-adenosyl-L-methionine-dependent methyltransferases superfamily protein
Upregulated by FAW in Both		Pavir.J630100	-2.71451	0.00234908	-2.28032	0.000625304	AT4G40070		RING/U-box superfamily protein
Upregulated by FAW in Both		Pavir.6KG087500	-1.84762	0.0111533	-2.2755	0.00219299
Upregulated by FAW in Both		Pavir.9NG055500	-2.43459	0.0214416	-2.2698	0.0229143	AT3G02100		UDP-Glycosyltransferase superfamily protein
Upregulated by FAW in Both		Pavir.5NG126700	-3.59401	0.00109477	-2.26681	0.0190574	AT1G68320	AtMYB62,BW62B,BW62C,MYB62	myb domain protein 62
Upregulated by FAW in Both		Pavir.6KG049900	-2.39143	0.00580464	-2.26232	0.0221845	AT5G37640	UBQ9	ubiquitin 9
Upregulated by FAW in Both		Pavir.2KG061000	-3.93632	2.09103e-06	-2.25608	0.0145887	AT3G22600		Bifunctional inhibitor/lipid-transfer protein/seed storage 2S albumin superfamily protein
Upregulated by FAW in Both		Pavir.4KG217900	-1.63454	0.0167148	-2.24751	0.000999642
Upregulated by FAW in Both		Pavir.9KG652800	-1.37745	0.0417438	-2.22763	0.000362227	AT3G14205		Phosphoinositide phosphatase family protein
Upregulated by FAW in Both		Pavir.7KG181500	-4.00683	5.59486e-06	-2.21927	0.0369336
Upregulated by FAW in Both		Pavir.3KG315300	-1.98999	5.41491e-06	-2.211	3.96221e-07	AT1G02850	BGLU11	beta glucosidase 11
Upregulated by FAW in Both		Pavir.1NG200200	-1.41729	0.00162622	-2.21002	7.78671e-07	AT1G10370	ATGSTU17,ERD9,GST30,GST30B	Glutathione S-transferase family protein
Upregulated by FAW in Both		Pavir.9KG615500	-3.25925	1.93026e-05	-2.20036	0.0318453	AT5G09430		alpha/beta-Hydrolases superfamily protein
Upregulated by FAW in Both		Pavir.4KG235400	-2.19045	0.0132288	-2.18139	0.042027	AT5G24090	ATCHIA,CHIA	chitinase A
Upregulated by FAW in Both		Pavir.9KG036900	-1.25893	0.0202731	-2.17548	1.23358e-05	AT2G32150		Haloacid dehalogenase-like hydrolase (HAD) superfamily protein
Upregulated by FAW in Both		Pavir.8NG335100	-2.14299	0.0131464	-2.15737	0.019456	AT2G35780	scpl26	serine carboxypeptidase-like 26
Upregulated by FAW in Both		Pavir.2KG510000	-1.98296	0.0100972	-2.15676	0.00116505	AT2G18550	ATHB21,HB-2,HB21	homeobox protein 21
Upregulated by FAW in Both		Pavir.4NG074400	-2.14247	0.017572	-2.15631	0.0255518
Upregulated by FAW in Both		Pavir.2KG255100	-1.56942	0.0026329	-2.15271	0.000439598	AT4G33150	LKR,LKR/SDH,SDH	lysine-ketoglutarate reductase/saccharopine dehydrogenase bifunctional enzyme
Upregulated by FAW in Both		Pavir.2KG378800	-3.08839	2.05867e-07	-2.15122	0.00115554	AT4G22920	ATNYE1,NYE1	non-yellowing 1
Upregulated by FAW in Both		Pavir.4NG073600	-2.58519	0.000135379	-2.14197	0.0047926	AT5G09440	EXL4	EXORDIUM like 4
Upregulated by FAW in Both		Pavir.5KG648100	-1.80445	0.0472556	-2.12475	0.0228178	AT2G35980	ATNHL10,NHL10,YLS9	Late embryogenesis abundant (LEA) hydroxyproline-rich glycoprotein family
Upregulated by FAW in Both		Pavir.5NG580600	-2.49293	0.0159244	-2.11422	0.0242233	AT2G28710		C2H2-type zinc finger family protein
Upregulated by FAW in Both		Pavir.5KG618600	-2.9076	0.00214603	-2.10923	0.0485882	AT2G37430		C2H2 and C2HC zinc fingers superfamily protein
Upregulated by FAW in Both		Pavir.4KG147800	-1.87182	0.00108309	-2.09913	0.000312718	AT1G15140		FAD/NAD(P)-binding oxidoreductase
Upregulated by FAW in Both		Pavir.7NG256000	-1.9098	0.0074823	-2.09355	0.00257605	AT3G48280	CYP71A25	cytochrome P450, family 71, subfamily A, polypeptide 25
Upregulated by FAW in Both		Pavir.2KG394000	-1.53243	0.0289993	-2.08852	0.00168542	AT4G35190		Putative lysine decarboxylase family protein
Upregulated by FAW in Both		Pavir.1NG338800	-1.52279	0.00986718	-2.06936	0.000285792	AT5G03230		Protein of unknown function, DUF584
Upregulated by FAW in Both		Pavir.1NG377900	-2.02273	0.0178064	-2.05277	0.023943	AT4G16820	PLA-I{beta]2	alpha/beta-Hydrolases superfamily protein
Upregulated by FAW in Both		Pavir.8KG045900	-1.76817	0.0214881	-2.0512	0.00809238	AT2G36090		F-box family protein
Upregulated by FAW in Both		Pavir.2NG579000	-2.63811	5.78412e-05	-2.04407	0.00616269	AT5G09530		hydroxyproline-rich glycoprotein family protein
Upregulated by FAW in Both		Pavir.9KG440300	-1.41444	0.0259184	-2.03603	0.00343457	AT1G02900	ATRALF1,RALF1,RALFL1	rapid alkalinization factor 1
Upregulated by FAW in Both		Pavir.2NG491500	-1.79711	1.17394e-05	-2.03365	8.33054e-07	AT1G23140		Calcium-dependent lipid-binding (CaLB domain) family protein
Upregulated by FAW in Both		Pavir.5NG038200	-2.07297	0.018967	-1.99387	0.0041546	AT3G16500	IAA26,PAP1	phytochrome-associated protein 1
Upregulated by FAW in Both		Pavir.5NG204700	-1.97404	0.0208811	-1.99172	0.0165208
Upregulated by FAW in Both		Pavir.1KG407200	-1.96783	0.0280744	-1.98745	0.0354076	AT2G20880		Integrase-type DNA-binding superfamily protein
Upregulated by FAW in Both		Pavir.2KG383700	-1.69316	3.27094e-05	-1.97595	1.28263e-06	AT4G38690		PLC-like phosphodiesterases superfamily protein
Upregulated by FAW in Both		Pavir.4KG253100	-1.22964	0.0291677	-1.96342	0.000143416	AT5G53120	ATSPDS3,SPDS3,SPMS	spermidine synthase 3
Upregulated by FAW in Both		Pavir.5KG332200	-2.50663	0.0010279	-1.95348	0.0251026	AT1G10140		Uncharacterised conserved protein UCP031279
Upregulated by FAW in Both		Pavir.1NG520900	-1.93124	0.0126053	-1.94498	0.0191099	AT4G33150	LKR,LKR/SDH,SDH	lysine-ketoglutarate reductase/saccharopine dehydrogenase bifunctional enzyme
Upregulated by FAW in Both		Pavir.8KG261900	-3.00009	1.69817e-05	-1.93052	0.018732	AT5G13930	ATCHS,CHS,TT4	Chalcone and stilbene synthase family protein
Upregulated by FAW in Both		Pavir.9NG189100	-2.33005	0.00641711	-1.92449	0.0397021	AT2G39220	PLA IIB,PLP6	PATATIN-like protein 6
Upregulated by FAW in Both		Pavir.9KG407500	-1.16456	0.01529	-1.91666	4.66733e-05	AT5G57520	ATZFP2,ZFP2	zinc finger protein 2
Upregulated by FAW in Both		Pavir.4KG270600	-2.34056	1.32728e-05	-1.91543	0.000880812	AT1G14520	MIOX1	myo-inositol oxygenase 1
Upregulated by FAW in Both		Pavir.7KG285200	-1.79503	0.00580902	-1.91407	0.00479603	AT3G46660	UGT76E12	UDP-glucosyl transferase 76E12
Upregulated by FAW in Both		Pavir.3NG114800	-2.01477	0.00028668	-1.87522	0.00139869	AT2G38760	ANN3,ANNAT3	annexin 3
Upregulated by FAW in Both		Pavir.2NG088200	-1.72109	0.000201909	-1.87036	7.42019e-05	AT2G45510	CYP704A2	cytochrome P450, family 704, subfamily A, polypeptide 2
Upregulated by FAW in Both		Pavir.1KG410400	-1.65722	0.011281	-1.85204	0.00366912	AT5G52260	AtMYB19,MYB19	myb domain protein 19
Upregulated by FAW in Both		Pavir.7KG256100	-2.61066	1.62762e-06	-1.85175	0.00232292	AT5G23370		GRAM domain-containing protein / ABA-responsive protein-related
Upregulated by FAW in Both		Pavir.4NG126600	-2.04743	0.00125789	-1.84931	0.00722912	AT2G05940		Protein kinase superfamily protein
Upregulated by FAW in Both		Pavir.8NG133900	-1.62747	0.0126469	-1.83241	0.00663296	AT4G35160		O-methyltransferase family protein
Upregulated by FAW in Both		Pavir.2NG551200	-1.22578	0.0339119	-1.82002	0.00274224
Upregulated by FAW in Both		Pavir.9NG042900	-1.30545	0.0313265	-1.81443	0.00172522	AT3G25790		myb-like transcription factor family protein
Upregulated by FAW in Both		Pavir.1NG369100	-1.46937	0.0433738	-1.79328	0.00477264	AT5G52260	AtMYB19,MYB19	myb domain protein 19
Upregulated by FAW in Both		Pavir.2KG443200	-1.80354	2.32939e-08	-1.78836	8.38105e-08	AT3G17980		Calcium-dependent lipid-binding (CaLB domain) family protein
Upregulated by FAW in Both		Pavir.7KG017200	-1.82061	0.00569217	-1.78771	0.0103031	AT1G60690		NAD(P)-linked oxidoreductase superfamily protein
Upregulated by FAW in Both		Pavir.9KG600600	-2.57546	0.000106054	-1.76719	0.0311172	AT3G22970		Protein of unknown function (DUF506)
Upregulated by FAW in Both		Pavir.3KG335900	-2.82004	0.00104801	-1.75263	0.0418093	AT5G56550	ATOXS3,OXS3	oxidative stress 3
Upregulated by FAW in Both		Pavir.9NG781200	-2.61944	1.59256e-05	-1.72704	0.0178389	AT1G04110	SDD1	Subtilase family protein
Upregulated by FAW in Both		Pavir.9NG763400	-1.34479	0.0131337	-1.7138	0.00224334	AT4G39490	CYP96A10	cytochrome P450, family 96, subfamily A, polypeptide 10
Upregulated by FAW in Both		Pavir.2KG142000	-2.23777	0.00241858	-1.7138	0.0436609
Upregulated by FAW in Both		Pavir.5NG005300	-1.56902	3.39857e-06	-1.711	5.83225e-07	AT4G20260	ATPCAP1,PCAP1	plasma-membrane associated cation-binding protein 1
Upregulated by FAW in Both		Pavir.6KG345100	-1.24741	0.0151672	-1.70774	0.000448531	AT5G47870
Upregulated by FAW in Both		Pavir.2NG047400	-1.11229	0.00193345	-1.70239	5.48782e-07	AT5G06570		alpha/beta-Hydrolases superfamily protein
Upregulated by FAW in Both		Pavir.2KG078000	-1.65409	4.75336e-05	-1.70161	1.67316e-05	AT1G27480		alpha/beta-Hydrolases superfamily protein
Upregulated by FAW in Both		Pavir.J620200	-1.38723	0.00473859	-1.68578	0.000633596	AT4G29190		Zinc finger C-x8-C-x5-C-x3-H type family protein
Upregulated by FAW in Both		Pavir.1NG210500	-1.14329	0.049926	-1.68501	0.00530898	AT1G32230	ATP8,CEO,CEO1,RCD1	WWE protein-protein interaction domain protein family
Upregulated by FAW in Both		Pavir.6NG241100	-1.49666	0.0425696	-1.68317	0.0156903	AT1G19230		Riboflavin synthase-like superfamily protein
Upregulated by FAW in Both		Pavir.2NG448400	-2.87876	4.58774e-06	-1.6656	0.024881	AT4G22920	ATNYE1,NYE1	non-yellowing 1
Upregulated by FAW in Both		Pavir.5NG029500	-1.17975	0.0097023	-1.65137	0.000186006	AT5G45910		GDSL-like Lipase/Acylhydrolase superfamily protein
Upregulated by FAW in Both		Pavir.6NG221900	-1.74452	1.4267e-05	-1.64408	0.000132012	AT5G27320	ATGID1C,GID1C	alpha/beta-Hydrolases superfamily protein
Upregulated by FAW in Both		Pavir.J071900	-1.22058	0.00772726	-1.64247	0.000226614
Upregulated by FAW in Both		Pavir.3KG127500	-1.31787	0.0246627	-1.63814	0.00474109	AT1G70520	CRK2	cysteine-rich RLK (RECEPTOR-like protein kinase) 2
Upregulated by FAW in Both		Pavir.J105800	-2.28391	2.01166e-06	-1.63531	0.000195209	AT2G37210		lysine decarboxylase family protein
Upregulated by FAW in Both		Pavir.9NG504600	-2.00478	0.0066193	-1.6273	0.0471224	AT3G18830	ATPLT5,ATPMT5,PMT5	polyol/monosaccharide transporter 5
Upregulated by FAW in Both		Pavir.4KG362600	-1.89903	0.000837632	-1.61967	0.00602815	AT4G25830		Uncharacterised protein family (UPF0497)
Upregulated by FAW in Both		Pavir.5KG602000	-4.51485	0.000198955	-1.61473	0.0365771	AT2G30490	ATC4H,C4H,CYP73A5,REF3	cinnamate-4-hydroxylase
Upregulated by FAW in Both		Pavir.2NG147500	-1.66817	0.0143779	-1.61196	0.0480062	AT2G47260	ATWRKY23,WRKY23	WRKY DNA-binding protein 23
Upregulated by FAW in Both		Pavir.2KG288700	-1.12299	0.000284021	-1.59101	1.78128e-07	AT2G25737		Sulfite exporter TauE/SafE family protein
Upregulated by FAW in Both		Pavir.3KG017700	-2.46857	0.000312913	-1.58958	0.0483385	AT3G10190		Calcium-binding EF-hand family protein
Upregulated by FAW in Both		Pavir.2KG089500	-1.21567	0.0117798	-1.58069	0.000742947	AT1G04240	IAA3,SHY2	AUX/IAA transcriptional regulator family protein
Upregulated by FAW in Both		Pavir.5KG481400	-1.43876	0.0336684	-1.57375	0.0288766	AT3G14770		Nodulin MtN3 family protein
Upregulated by FAW in Both		Pavir.9NG642900	-1.84688	0.000304735	-1.55788	0.0074149	AT1G13740	AFP2	ABI five binding protein 2
Upregulated by FAW in Both		Pavir.9NG792300	-3.05096	2.34859e-09	-1.54545	0.0108065	AT4G12110	ATSMO1,ATSMO1-1,SMO1-1	sterol-4alpha-methyl oxidase 1-1
Upregulated by FAW in Both		Pavir.9KG182200	-1.78629	0.00960124	-1.5371	0.0453259	AT5G03230		Protein of unknown function, DUF584
Upregulated by FAW in Both		Pavir.9NG820700	-1.6185	0.000716551	-1.53567	0.00166425	AT4G33500		Protein phosphatase 2C family protein
Upregulated by FAW in Both		Pavir.6KG203700	-1.24926	0.0106306	-1.53207	0.00134539	AT3G12500	ATHCHIB,B-CHI,CHI-B,HCHIB,PR-3,PR3	basic chitinase
Upregulated by FAW in Both		Pavir.2NG053700	-3.51539	1.93518e-08	-1.52985	0.0443162	AT3G22600		Bifunctional inhibitor/lipid-transfer protein/seed storage 2S albumin superfamily protein
Upregulated by FAW in Both		Pavir.8KG366400	-1.49565	0.00781851	-1.52464	0.0127979	AT5G67390
Upregulated by FAW in Both		Pavir.8NG332600	-1.08897	0.00686752	-1.51402	0.000331029	AT5G67390
Upregulated by FAW in Both		Pavir.J363900	-1.32363	0.0016891	-1.50646	8.35819e-05	AT5G17540		HXXXD-type acyl-transferase family protein
Upregulated by FAW in Both		Pavir.2KG525500	-6.07812	6.98891e-05	-1.50297	0.00455256	AT5G09530		hydroxyproline-rich glycoprotein family protein
Upregulated by FAW in Both		Pavir.5KG156900	-2.76315	0.00365989	-1.50008	0.0413627	AT1G27980	ATDPL1,DPL1	dihydrosphingosine phosphate lyase
Upregulated by FAW in Both		Pavir.3KG020000	-1.37578	0.00492353	-1.49848	0.00309091	AT3G50520		Phosphoglycerate mutase family protein
Upregulated by FAW in Both		Pavir.4KG183100	-2.13201	0.000385086	-1.49579	0.03243	AT2G05940		Protein kinase superfamily protein
Upregulated by FAW in Both		Pavir.1KG324100	-1.25892	0.0228814	-1.48528	0.00807547	AT1G43710	emb1075	Pyridoxal phosphate (PLP)-dependent transferases superfamily protein
Upregulated by FAW in Both		Pavir.1KG498000	-3.36983	2.58221e-09	-1.48515	0.00139942	AT1G25450	CER60,KCS5	3-ketoacyl-CoA synthase 5
Upregulated by FAW in Both		Pavir.5KG460200	-2.26409	0.00303093	-1.48341	0.0434505	AT4G01060	CPL3,ETC3	CAPRICE-like MYB3
Upregulated by FAW in Both		Pavir.2KG539500	-1.83898	9.48988e-07	-1.48235	0.000172492	AT5G39670		Calcium-binding EF-hand family protein
Upregulated by FAW in Both		Pavir.9KG645900	-1.60332	0.00470928	-1.48185	0.0328807	AT1G22440		Zinc-binding alcohol dehydrogenase family protein
Upregulated by FAW in Both		Pavir.4NG049800	-1.63277	0.0180983	-1.47048	0.0281925	AT5G39080		HXXXD-type acyl-transferase family protein
Upregulated by FAW in Both		Pavir.9NG824300	-1.66184	0.00178347	-1.46508	0.0116149	AT1G59950		NAD(P)-linked oxidoreductase superfamily protein
Upregulated by FAW in Both		Pavir.9NG699900	-1.07341	0.00850884	-1.46202	0.000195318	AT5G02230		Haloacid dehalogenase-like hydrolase (HAD) superfamily protein
Upregulated by FAW in Both		Pavir.3NG298900	-1.3172	0.0251627	-1.45701	0.015675	AT5G58380	CIPK10,PKS2,SIP1,SNRK3.8	SOS3-interacting protein 1
Upregulated by FAW in Both		Pavir.9NG851700	-1.70901	0.00863695	-1.45493	0.0485604	AT1G27480		alpha/beta-Hydrolases superfamily protein
Upregulated by FAW in Both		Pavir.5KG262900	-1.789	0.00496529	-1.45128	0.0436964	AT1G71695		Peroxidase superfamily protein
Upregulated by FAW in Both		Pavir.9KG492600	-1.63786	0.00890583	-1.45109	0.0363832	AT1G07540	TRFL2	TRF-like 2
Upregulated by FAW in Both		Pavir.9KG368900	-1.17722	0.00629352	-1.4484	0.00174326	AT1G59590	ZCF37	ZCF37
Upregulated by FAW in Both		Pavir.J786700	-2.28061	8.11981e-06	-1.43879	0.0167013	AT5G09530		hydroxyproline-rich glycoprotein family protein
Upregulated by FAW in Both		Pavir.2NG601700	-1.91312	3.86769e-06	-1.4364	0.00164221	AT5G39670		Calcium-binding EF-hand family protein
Upregulated by FAW in Both		Pavir.J445700	-1.06806	0.0347362	-1.42746	0.00366912
Upregulated by FAW in Both		Pavir.4NG332100	-1.11582	0.0299612	-1.41113	0.00604008	AT1G75540	STH2	salt tolerance homolog2
Upregulated by FAW in Both		Pavir.5KG405000	-1.82576	0.0020936	-1.40958	0.0369904	AT5G57070		hydroxyproline-rich glycoprotein family protein
Upregulated by FAW in Both		Pavir.7NG343300	-1.61111	1.94425e-05	-1.40333	0.000421792	AT3G50120		Plant protein of unknown function (DUF247)
Upregulated by FAW in Both		Pavir.4NG045300	-1.3919	0.000467098	-1.39144	0.000751056	AT2G42620	MAX2,ORE9,PPS	RNI-like superfamily protein
Upregulated by FAW in Both		Pavir.5NG036400	-1.47511	0.00568596	-1.39114	0.0160069	AT5G56840		myb-like transcription factor family protein
Upregulated by FAW in Both		Pavir.4NG170600	-1.22363	0.00442826	-1.38757	0.00230149	AT5G45910		GDSL-like Lipase/Acylhydrolase superfamily protein
Upregulated by FAW in Both		Pavir.8KG010200	-1.8137	1.91297e-11	-1.32665	3.63006e-06	AT1G33110		MATE efflux family protein
Upregulated by FAW in Both		Pavir.6KG214800	-1.48683	5.81331e-08	-1.32629	4.17804e-06	AT2G46750		D-arabinono-1,4-lactone oxidase family protein
Upregulated by FAW in Both		Pavir.7NG121600	-2.17881	1.0428e-07	-1.32472	0.0034175	AT5G66110		Heavy metal transport/detoxification superfamily protein
Upregulated by FAW in Both		Pavir.9NG103200	-1.771	6.71247e-07	-1.32236	0.000703598	AT2G25690		Protein of unknown function (DUF581)
Upregulated by FAW in Both		Pavir.1NG235700	-1.78378	0.00066856	-1.30576	0.0144871
Upregulated by FAW in Both		Pavir.9NG446700	-1.45168	0.000458514	-1.28737	0.00400627	AT2G27030	ACAM-2,CAM5	calmodulin 5
Upregulated by FAW in Both		Pavir.J445800	-1.59365	3.78635e-05	-1.27298	0.00202854	AT1G56220		Dormancy/auxin associated family protein
Upregulated by FAW in Both		Pavir.6NG215900	-1.82568	0.000754764	-1.25273	0.0467039	AT3G61880	CYP78A9	cytochrome p450 78a9
Upregulated by FAW in Both		Pavir.5KG215600	-1.27914	0.00308178	-1.24211	0.00560957	AT3G17510	CIPK1,SnRK3.16	CBL-interacting protein kinase 1
Upregulated by FAW in Both		Pavir.2NG008600	-1.21976	0.00344385	-1.24119	0.00491419	AT2G03500		Homeodomain-like superfamily protein
Upregulated by FAW in Both		Pavir.9KG315800	-1.61177	0.000433213	-1.23885	0.0171332	AT3G45970	ATEXLA1,ATEXPL1,ATHEXP BETA 2.1,EXLA1,EXPL1	expansin-like A1
Upregulated by FAW in Both		Pavir.2NG430500	-1.1588	0.0436804	-1.22759	0.0447065	AT1G01200	ATRAB-A3,ATRABA3,RABA3	RAB GTPase homolog A3
Upregulated by FAW in Both		Pavir.8NG077700	-1.51363	0.00386975	-1.21154	0.0412704
Upregulated by FAW in Both		Pavir.5KG768400	-1.17752	0.000783013	-1.20786	0.00265997	AT1G08315		ARM repeat superfamily protein
Upregulated by FAW in Both		Pavir.3KG132900	-1.08935	0.00201147	-1.16497	0.00240928	AT1G80600	WIN1	HOPW1-1-interacting 1
Upregulated by FAW in Both		Pavir.9KG569500	-1.15252	0.0283935	-1.16265	0.0366388	AT4G11820	EMB2778,FKP1,HMGS,MVA1	hydroxymethylglutaryl-CoA synthase / HMG-CoA synthase / 3-hydroxy-3-methylglutaryl coenzyme A synthase
Upregulated by FAW in Both		Pavir.9NG066900	-1.08281	0.00321731	-1.10205	0.00384422	AT2G44290		Bifunctional inhibitor/lipid-transfer protein/seed storage 2S albumin superfamily protein
Upregulated by FAW in Both		Pavir.2NG639500	-1.31791	3.0899e-05	-1.08514	0.000639829	AT3G57380		Glycosyltransferase family 61 protein
Upregulated by FAW in Both		Pavir.6KG362900	-1.05889	0.0119245	-1.06411	0.0172228	AT1G76490	HMG1,HMGR1	hydroxy methylglutaryl CoA reductase 1
Upregulated by FAW in Both		Pavir.5KG725700	-1.26362	0.00442222	-1.06247	0.035962	AT4G14030	SBP1	selenium-binding protein 1
Upregulated by FAW in Both		Pavir.5KG656100	-1.07662	0.0180493	-1.06151	0.0258276	AT3G52610
Upregulated by FAW in Both		Pavir.2KG002700	-1.34894	1.51011e-07	-1.03901	0.000258544	AT2G03500		Homeodomain-like superfamily protein
Upregulated by FAW in Both		Pavir.1KG045000	-1.37612	0.00137285	-1.03734	0.0291874	AT4G16130	ARA1,ATISA1,ISA1	arabinose kinase
Upregulated by FAW in Both		Pavir.5KG522900	-1.01985	0.00571671	-1.01933	0.00922251	AT1G51950	IAA18	indole-3-acetic acid inducible 18
Upregulated by FAW in Kanlow		Pavir.1NG270800	-6.05565	0.0167823	-5.28301	0.0651702	AT5G25120	CYP71B11	ytochrome p450, family 71, subfamily B, polypeptide 11
Upregulated by FAW in Kanlow		Pavir.1KG549900	-5.93765	0.010008	-5.12741	0.0503798	AT5G52400	CYP715A1	cytochrome P450, family 715, subfamily A, polypeptide 1
Upregulated by FAW in Kanlow		Pavir.J109800	-5.59852	0.0191086	-4.14671	0.132308	AT3G50980	XERO1	dehydrin xero 1
Upregulated by FAW in Kanlow		Pavir.6KG025100	-2.77708	0.00447494	-4.0089	0.0569313	AT5G40780	LHT1	lysine histidine transporter 1
Upregulated by FAW in Kanlow		Pavir.4KG262700	-3.27708	0.0349747	-3.98414	0.0694172	AT1G34575		FAD-binding Berberine family protein
Upregulated by FAW in Kanlow		Pavir.5KG529500	-6.82086	5.53116e-12	-3.88876	0.0763314	AT4G01070	GT72B1,UGT72B1	UDP-Glycosyltransferase superfamily protein
Upregulated by FAW in Kanlow		Pavir.9KG646000	-1.92025	0.0339137	-3.85719	0.0646475	AT1G32780		GroES-like zinc-binding dehydrogenase family protein
Upregulated by FAW in Kanlow		Pavir.2KG157800	-3.09507	0.00714014	-3.6406	0.113212	AT5G49690		UDP-Glycosyltransferase superfamily protein
Upregulated by FAW in Kanlow		Pavir.8KG389100	-3.3425	0.0338282	-3.56925	0.072029	AT2G47140		NAD(P)-binding Rossmann-fold superfamily protein
Upregulated by FAW in Kanlow		Pavir.6KG233800	-1.02183	0.0134071	-3.46133	0.100356
Upregulated by FAW in Kanlow		Pavir.8NG293700	-3.44175	0.030824	-3.41128	0.120362	AT5G53970		Tyrosine transaminase family protein
Upregulated by FAW in Kanlow		Pavir.2NG568900	-3.31331	0.0276247	-3.29116	0.241646
Upregulated by FAW in Kanlow		Pavir.6KG018500	-6.45613	0.00016975	-3.2908	0.0844645	AT2G46750		D-arabinono-1,4-lactone oxidase family protein
Upregulated by FAW in Kanlow		Pavir.3KG498700	-2.72673	0.0441636	-3.02723	0.138009	AT3G09390	ATMT-1,ATMT-K,MT2A	metallothionein 2A
Upregulated by FAW in Kanlow		Pavir.2KG535100	-2.58591	0.04043	-2.94755	0.169894	AT1G64160		Disease resistance-responsive (dirigent-like protein) family protein
Upregulated by FAW in Kanlow		Pavir.2NG435200	-2.18489	9.23197e-08	-2.89988	0.225784	AT3G07040	RPM1,RPS3	NB-ARC domain-containing disease resistance protein
Upregulated by FAW in Kanlow		Pavir.4NG074500	-3.44801	0.0347714	-2.84639	0.266779
Upregulated by FAW in Kanlow		Pavir.8KG368600	-2.97426	0.0190453	-2.77953	0.0505843	AT3G09220	LAC7	laccase 7
Upregulated by FAW in Kanlow		Pavir.4KG146600	-1.95155	0.021699	-2.70508	0.272112	AT2G19130		S-locus lectin protein kinase family protein
Upregulated by FAW in Kanlow		Pavir.2KG486500	-3.834	0.0479794	-2.70507	0.262116	AT4G21440	ATM4,ATMYB102,MYB102	MYB-like 102
Upregulated by FAW in Kanlow		Pavir.6KG130800	-4.04898	0.00617482	-2.68618	0.113894	AT4G08950	EXO	Phosphate-responsive 1 family protein
Upregulated by FAW in Kanlow		Pavir.1NG101800	-2.82843	0.0102342	-2.67348	0.071512
Upregulated by FAW in Kanlow		Pavir.7KG221700	-4.10827	0.000198955	-2.62489	0.14669	AT3G54420	ATCHITIV,ATEP3,CHIV,EP3	homolog of carrot EP3-3 chitinase
Upregulated by FAW in Kanlow		Pavir.8NG293000	-4.44112	0.0215308	-2.56951	0.315658
Upregulated by FAW in Kanlow		Pavir.J719300	-4.59114	0.00814509	-2.54732	0.216123	AT5G52390		PAR1 protein
Upregulated by FAW in Kanlow		Pavir.6NG315400	-4.07949	0.00771038	-2.53911	0.212841	AT3G45140	ATLOX2,LOX2	lipoxygenase 2
Upregulated by FAW in Kanlow		Pavir.9NG600600	-2.743	0.0201422	-2.50389	0.0536627	AT1G69490	ANAC029,ATNAP,NAP	NAC-like, activated by AP3/PI
Upregulated by FAW in Kanlow		Pavir.6KG281400	-2.2142	0.00125789	-2.4563	0.375038	AT5G48930	HCT	hydroxycinnamoyl-CoA shikimate/quinate hydroxycinnamoyl transferase
Upregulated by FAW in Kanlow		Pavir.3KG289500	-3.09472	0.0364474	-2.44573	0.157721	AT3G03280
Upregulated by FAW in Kanlow		Pavir.5KG759300	-2.49558	0.0112946	-2.44526	0.11864	AT4G16260		Glycosyl hydrolase superfamily protein
Upregulated by FAW in Kanlow		Pavir.6NG212100	-2.51263	0.00754303	-2.44364	0.400473
Upregulated by FAW in Kanlow		Pavir.9NG075300	-4.28333	0.00172232	-2.41061	0.179538	AT1G10140		Uncharacterised conserved protein UCP031279
Upregulated by FAW in Kanlow		Pavir.9NG721600	-3.2053	0.0116067	-2.40505	0.0764603	AT5G39530		Protein of unknown function (DUF1997)
Upregulated by FAW in Kanlow		Pavir.1KG030400	-1.82473	0.0359593	-2.39798	0.262661	AT2G44740	CYCP4;1	cyclin p4;1
Upregulated by FAW in Kanlow		Pavir.2KG135500	-2.14927	0.0413372	-2.38318	0.153302	AT2G27710		60S acidic ribosomal protein family
Upregulated by FAW in Kanlow		Pavir.J778200	-1.81127	0.000784097	-2.36508	0.0855656
Upregulated by FAW in Kanlow		Pavir.3KG313200	-2.84252	0.0056476	-2.34762	0.0808799	AT4G11070	AtWRKY41,WRKY41	WRKY family transcription factor
Upregulated by FAW in Kanlow		Pavir.2NG572200	-2.33945	0.035125	-2.28657	0.060068	AT2G14960	GH3.1	Auxin-responsive GH3 family protein
Upregulated by FAW in Kanlow		Pavir.8KG035200	-2.57858	2.97358e-05	-2.25287	0.0946784	AT3G10190		Calcium-binding EF-hand family protein
Upregulated by FAW in Kanlow		Pavir.9NG478900	-3.569	0.0264748	-2.24979	0.115252	AT1G76640		Calcium-binding EF-hand family protein
Upregulated by FAW in Kanlow		Pavir.2NG194000	-6.16533	0.000183848	-2.24913	0.100335
Upregulated by FAW in Kanlow		Pavir.J046800	-3.40934	0.000346607	-2.20088	0.0521585	AT5G51990	CBF4,DREB1D	C-repeat-binding factor 4
Upregulated by FAW in Kanlow		Pavir.3KG235000	-3.67227	0.00031449	-2.16615	0.0638331	AT3G63060	EDL3	EID1-like 3
Upregulated by FAW in Kanlow		Pavir.9KG109000	-2.69683	0.0384263	-2.14986	0.0600805	AT3G30180	BR6OX2,CYP85A2	brassinosteroid-6-oxidase 2
Upregulated by FAW in Kanlow		Pavir.2NG355400	-3.08471	0.00327652	-2.14985	0.0852112	AT4G34410	RRTF1	redox responsive transcription factor 1
Upregulated by FAW in Kanlow		Pavir.4KG324800	-2.74566	0.0426663	-2.12534	0.13031	AT1G76600
Upregulated by FAW in Kanlow		Pavir.6KG304600	-4.56604	0.0357971	-2.1148	0.202927	AT3G19430		late embryogenesis abundant protein-related / LEA protein-related
Upregulated by FAW in Kanlow		Pavir.7KG016600	-3.28168	0.00499312	-2.10467	0.109242	AT1G60710	ATB2	NAD(P)-linked oxidoreductase superfamily protein
Upregulated by FAW in Kanlow		Pavir.5KG681800	-2.20139	0.0288042	-2.05011	0.0929867
Upregulated by FAW in Kanlow		Pavir.2KG162000	-2.10666	0.0315998	-2.03215	0.0560798	AT5G63790	ANAC102,NAC102	NAC domain containing protein 102
Upregulated by FAW in Kanlow		Pavir.J209100	-2.6532	0.0195635	-2.02576	0.105877	AT3G05290	PNC1	peroxisomal adenine nucleotide carrier 1
Upregulated by FAW in Kanlow		Pavir.6KG013600	-5.85081	0.013832	-2.02208	0.51426	AT5G67150		HXXXD-type acyl-transferase family protein
Upregulated by FAW in Kanlow		Pavir.J570200	-2.7044	0.0300282	-2.0178	0.375302	AT5G40780	LHT1	lysine histidine transporter 1
Upregulated by FAW in Kanlow		Pavir.2KG123500	-2.55045	0.0102884	-1.99832	0.112932	AT5G08139		RING/U-box superfamily protein
Upregulated by FAW in Kanlow		Pavir.5NG537500	-5.08756	2.98276e-05	-1.99242	0.236876	AT1G60420		DC1 domain-containing protein
Upregulated by FAW in Kanlow		Pavir.9NG845900	-3.58564	0.00122408	-1.9796	0.162464	AT5G17330	GAD,GAD1	glutamate decarboxylase
Upregulated by FAW in Kanlow		Pavir.9NG709900	-2.04481	0.0346994	-1.97099	0.0609228	AT3G51680		NAD(P)-binding Rossmann-fold superfamily protein
Upregulated by FAW in Kanlow		Pavir.6KG258500	-2.78524	0.00307426	-1.96681	0.0835208	AT1G13520		Protein of unknown function (DUF1262)
Upregulated by FAW in Kanlow		Pavir.9NG542300	-5.96717	0.000936197	-1.96193	0.179839	AT4G35160		O-methyltransferase family protein
Upregulated by FAW in Kanlow		Pavir.6KG248000	-2.78408	0.00887307	-1.95699	0.0770845	AT1G60190		ARM repeat superfamily protein
Upregulated by FAW in Kanlow		Pavir.3KG009300	-3.65573	0.0109289	-1.94606	0.103026	AT5G13750	ZIFL1	zinc induced facilitator-like 1
Upregulated by FAW in Kanlow		Pavir.9KG352400	-2.11029	0.0241704	-1.9131	0.140441	AT5G55050		GDSL-like Lipase/Acylhydrolase superfamily protein
Upregulated by FAW in Kanlow		Pavir.6KG279700	-4.04685	0.000597139	-1.91262	0.604242
Upregulated by FAW in Kanlow		Pavir.2KG133800	-3.94524	0.0257459	-1.90856	0.206099	AT2G27710		60S acidic ribosomal protein family
Upregulated by FAW in Kanlow		Pavir.1NG535200	-2.08622	0.0279913	-1.88219	0.0731956	AT1G70090	GATL9,LGT8	glucosyl transferase family 8
Upregulated by FAW in Kanlow		Pavir.2NG307200	-2.68762	0.0286541	-1.87369	0.198334	AT2G26110		Protein of unknown function (DUF761)
Upregulated by FAW in Kanlow		Pavir.4KG382200	-2.82287	0.000154252	-1.86908	0.594166	AT5G57560	TCH4,XTH22	Xyloglucan endotransglucosylase/hydrolase family protein
Upregulated by FAW in Kanlow		Pavir.5KG495700	-2.29458	0.0170234	-1.86706	0.0802053	AT5G66400	ATDI8,RAB18	Dehydrin family protein
Upregulated by FAW in Kanlow		Pavir.7KG296700	-2.01276	0.0396931	-1.84908	0.0993581	AT2G14095
Upregulated by FAW in Kanlow		Pavir.4NG019600	-3.21793	0.000205969	-1.83468	0.0817914	AT2G45760	BAL,BAP2	BON association protein 2
Upregulated by FAW in Kanlow		Pavir.1NG273200	-2.22066	0.00541225	-1.82199	0.0574211	AT4G11650	ATOSM34,OSM34	osmotin 34
Upregulated by FAW in Kanlow		Pavir.5NG500800	-2.56519	0.00540297	-1.81986	0.0511564	AT1G27840	ATCSA-1	Transducin/WD40 repeat-like superfamily protein
Upregulated by FAW in Kanlow		Pavir.4KG059500	-5.92228	0.00349922	-1.79664	0.320323	AT3G22142		Bifunctional inhibitor/lipid-transfer protein/seed storage 2S albumin superfamily protein
Upregulated by FAW in Kanlow		Pavir.2NG635400	-3.03677	0.038067	-1.78429	0.292154	AT5G05190		Protein of unknown function (DUF3133)
Upregulated by FAW in Kanlow		Pavir.5KG083200	-4.49548	1.02803e-05	-1.77464	0.185848
Upregulated by FAW in Kanlow		Pavir.6NG153400	-3.50299	8.80201e-06	-1.76261	0.0778747	AT4G08950	EXO	Phosphate-responsive 1 family protein
Upregulated by FAW in Kanlow		Pavir.2NG595800	-2.34259	0.0276438	-1.7607	0.125408
Upregulated by FAW in Kanlow		Pavir.9NG811300	-1.57541	0.0491161	-1.72477	0.0841192	AT5G20700		Protein of unknown function (DUF581)
Upregulated by FAW in Kanlow		Pavir.7NG284600	-2.48838	0.00781887	-1.70974	0.15491	AT2G15490	UGT73B4	UDP-glycosyltransferase 73B4
Upregulated by FAW in Kanlow		Pavir.9KG343800	-2.74433	0.0302198	-1.70814	0.143475
Upregulated by FAW in Kanlow		Pavir.2KG405700	-2.38547	0.00203555	-1.70528	0.0516719
Upregulated by FAW in Kanlow		Pavir.1KG188800	-5.13005	0.0024633	-1.69116	0.0894414	AT4G22030		F-box family protein with a domain of unknown function (DUF295)
Upregulated by FAW in Kanlow		Pavir.1KG145400	-2.6843	0.00732673	-1.66987	0.208605	AT5G02390		Protein of unknown function (DUF3741)
Upregulated by FAW in Kanlow		Pavir.5NG137900	-3.24201	0.00168639	-1.66685	0.205925
Upregulated by FAW in Kanlow		Pavir.4NG239700	-2.30344	0.0187588	-1.66328	0.154717	AT1G76600
Upregulated by FAW in Kanlow		Pavir.7NG381500	-2.40356	0.0015187	-1.64603	0.0717426
Upregulated by FAW in Kanlow		Pavir.2NG076500	-2.45357	0.00237231	-1.64548	0.0688445	AT5G17540		HXXXD-type acyl-transferase family protein
Upregulated by FAW in Kanlow		Pavir.5KG064200	-2.65476	0.0176035	-1.64136	0.172173	AT3G46613	DVL15,RTFL4	ROTUNDIFOLIA like 4
Upregulated by FAW in Kanlow		Pavir.2NG392600	-2.61833	0.0291627	-1.63619	0.265945
Upregulated by FAW in Kanlow		Pavir.J564800	-3.39419	0.000162146	-1.62436	0.0519087	AT5G17540		HXXXD-type acyl-transferase family protein
Upregulated by FAW in Kanlow		Pavir.7NG154400	-2.00088	0.00763074	-1.61814	0.0569451	AT3G12920		SBP (S-ribonuclease binding protein) family protein
Upregulated by FAW in Kanlow		Pavir.J314800	-2.44065	0.0168496	-1.61005	0.0938906	AT5G67300	ATMYB44,ATMYBR1,MYB44,MYBR1	myb domain protein r1
Upregulated by FAW in Kanlow		Pavir.9KG635000	-2.83904	0.0201797	-1.6059	0.180473	AT3G03900	APK3	adenosine-5\'-phosphosulfate (APS) kinase 3
Upregulated by FAW in Kanlow		Pavir.5KG198400	-3.35924	0.000283385	-1.60249	0.18451	AT4G02090
Upregulated by FAW in Kanlow		Pavir.5NG345300	-2.02186	0.00911727	-1.59678	0.0715441	AT5G64120		Peroxidase superfamily protein
Upregulated by FAW in Kanlow		Pavir.9KG120200	-4.78716	0.0176035	-1.5859	0.375833	AT4G21910		MATE efflux family protein
Upregulated by FAW in Kanlow		Pavir.4NG299800	-2.46697	0.00270877	-1.5753	0.0743703
Upregulated by FAW in Kanlow		Pavir.8NG278500	-4.70347	0.00578781	-1.56948	0.144149	AT1G14330		Galactose oxidase/kelch repeat superfamily protein
Upregulated by FAW in Kanlow		Pavir.9KG530300	-3.12364	0.00726063	-1.56149	0.233358	AT5G17330	GAD,GAD1	glutamate decarboxylase
Upregulated by FAW in Kanlow		Pavir.1NG075700	-5.43939	0.0428857	-1.54825	0.639749	AT4G30550		Class I glutamine amidotransferase-like superfamily protein
Upregulated by FAW in Kanlow		Pavir.8KG095700	-2.12008	0.00733891	-1.53903	0.100362	AT2G44450	BGLU15	beta glucosidase 15
Upregulated by FAW in Kanlow		Pavir.2NG437300	-3.52681	0.00299184	-1.53702	0.266779	AT3G07040	RPM1,RPS3	NB-ARC domain-containing disease resistance protein
Upregulated by FAW in Kanlow		Pavir.6KG072900	-3.3012	0.00984808	-1.531	0.326217	AT2G21990		Protein of unknown function, DUF617
Upregulated by FAW in Kanlow		Pavir.6KG014000	-2.21353	0.0114201	-1.53029	0.15491	AT4G36470		S-adenosyl-L-methionine-dependent methyltransferases superfamily protein
Upregulated by FAW in Kanlow		Pavir.4KG402600	-2.38131	0.0174641	-1.52828	0.146389	AT5G54570	BGLU41	beta glucosidase 41
Upregulated by FAW in Kanlow		Pavir.3NG236300	-1.96819	0.00326022	-1.52499	0.0654127	AT1G70850	MLP34	MLP-like protein 34
Upregulated by FAW in Kanlow		Pavir.7KG407900	-1.70683	0.0253286	-1.52374	0.648408
Upregulated by FAW in Kanlow		Pavir.1KG042900	-2.34966	0.0364403	-1.52145	0.281205	AT3G13040		myb-like HTH transcriptional regulator family protein
Upregulated by FAW in Kanlow		Pavir.3KG195400	-2.09386	0.016704	-1.50519	0.160085	AT5G47390		myb-like transcription factor family protein
Upregulated by FAW in Kanlow		Pavir.4NG073700	-2.83686	0.00031449	-1.50433	0.138303	AT4G08950	EXO	Phosphate-responsive 1 family protein
Upregulated by FAW in Kanlow		Pavir.3KG125600	-1.6013	0.0370709	-1.49941	0.0746552	AT5G58620		zinc finger (CCCH-type) family protein
Upregulated by FAW in Kanlow		Pavir.7NG353300	-2.14729	0.0152271	-1.49832	0.11918	AT1G08630	THA1	threonine aldolase 1
Upregulated by FAW in Kanlow		Pavir.3NG096400	-6.18654	0.00022051	-1.494	0.224845	AT1G05210		Transmembrane protein 97, predicted
Upregulated by FAW in Kanlow		Pavir.3NG318400	-6.36322	0.00058171	-1.48963	0.636063	AT2G28790		Pathogenesis-related thaumatin superfamily protein
Upregulated by FAW in Kanlow		Pavir.6NG236900	-2.96458	0.0176351	-1.48502	0.199015	AT2G05940		Protein kinase superfamily protein
Upregulated by FAW in Kanlow		Pavir.3KG093100	-2.80201	0.046331	-1.46486	0.463651	AT5G06860	ATPGIP1,PGIP1	polygalacturonase inhibiting protein 1
Upregulated by FAW in Kanlow		Pavir.9KG308900	-1.47707	0.00342155	-1.45385	0.474316	AT1G10360	ATGSTU18,GST29,GSTU18	glutathione S-transferase TAU 18
Upregulated by FAW in Kanlow		Pavir.2KG389600	-2.35603	0.00132136	-1.45148	0.106969	AT1G76070
Upregulated by FAW in Kanlow		Pavir.9NG444800	-5.81172	0.00154583	-1.44061	0.349283	AT5G24910	CYP714A1	cytochrome P450, family 714, subfamily A, polypeptide 1
Upregulated by FAW in Kanlow		Pavir.7NG264100	-2.09807	0.010008	-1.42987	0.151476	AT1G33260		Protein kinase superfamily protein
Upregulated by FAW in Kanlow		Pavir.3KG338900	-2.72824	0.00101711	-1.42477	0.091047	AT5G25930		Protein kinase family protein with leucine-rich repeat domain
Upregulated by FAW in Kanlow		Pavir.2NG502200	-2.45091	0.0261094	-1.4196	0.333909	AT3G16520	UGT88A1	UDP-glucosyl transferase 88A1
Upregulated by FAW in Kanlow		Pavir.2KG192000	-2.2084	0.0455056	-1.416	0.322558
Upregulated by FAW in Kanlow		Pavir.7NG267100	-3.24876	1.93026e-05	-1.41204	0.144258	AT5G07440	GDH2	glutamate dehydrogenase 2
Upregulated by FAW in Kanlow		Pavir.2NG273200	-4.06821	0.0163154	-1.41174	0.31498	AT2G37170	PIP2;2,PIP2B	plasma membrane intrinsic protein 2
Upregulated by FAW in Kanlow		Pavir.5NG115600	-2.79204	0.00462864	-1.40738	0.264629	AT1G03400		2-oxoglutarate (2OG) and Fe(II)-dependent oxygenase superfamily protein
Upregulated by FAW in Kanlow		Pavir.1NG330000	-3.17113	0.0115159	-1.40055	0.332388	AT1G24540	CYP86C1	cytochrome P450, family 86, subfamily C, polypeptide 1
Upregulated by FAW in Kanlow		Pavir.3KG557500	-1.72194	0.0200032	-1.39997	0.100314	AT4G20880		ethylene-responsive nuclear protein / ethylene-regulated nuclear protein (ERT2)
Upregulated by FAW in Kanlow		Pavir.6KG254600	-3.27509	1.49261e-05	-1.39791	0.103135	AT2G01900		DNAse I-like superfamily protein
Upregulated by FAW in Kanlow		Pavir.J613500	-6.77719	0.000105274	-1.39313	0.399861
Upregulated by FAW in Kanlow		Pavir.5NG300600	-2.68914	0.00492602	-1.39061	0.109743	AT5G62850	AtVEX1	Nodulin MtN3 family protein
Upregulated by FAW in Kanlow		Pavir.8KG291800	-2.24867	0.0160699	-1.38978	0.227604	AT3G47640	PYE	basic helix-loop-helix (bHLH) DNA-binding superfamily protein
Upregulated by FAW in Kanlow		Pavir.8NG107400	-3.38658	6.23494e-07	-1.38751	0.125061	AT5G13930	ATCHS,CHS,TT4	Chalcone and stilbene synthase family protein
Upregulated by FAW in Kanlow		Pavir.7KG260300	-1.91549	0.0389928	-1.3787	0.176413	AT3G15360	ATHM4,ATM4,TRX-M4	thioredoxin M-type 4
Upregulated by FAW in Kanlow		Pavir.9NG422400	-2.41686	0.0293604	-1.37173	0.300788
Upregulated by FAW in Kanlow		Pavir.2KG193100	-3.3027	0.00278147	-1.36843	0.243973	AT5G25120	CYP71B11	ytochrome p450, family 71, subfamily B, polypeptide 11
Upregulated by FAW in Kanlow		Pavir.2NG512900	-2.01936	0.00085986	-1.3669	0.0563639	AT1G11700		Protein of unknown function, DUF584
Upregulated by FAW in Kanlow		Pavir.4KG015100	-1.79279	0.0216716	-1.36686	0.135795	AT4G25470	ATCBF2,CBF2,DREB1C,FTQ4	C-repeat/DRE binding factor 2
Upregulated by FAW in Kanlow		Pavir.5KG003200	-1.62411	0.0261853	-1.36599	0.107862	AT1G78530		Protein kinase superfamily protein
Upregulated by FAW in Kanlow		Pavir.4NG262500	-2.71758	0.0201405	-1.36553	0.307952	AT4G30850	HHP2	heptahelical transmembrane protein2
Upregulated by FAW in Kanlow		Pavir.5KG682000	-2.13189	0.00077589	-1.36542	0.0737632
Upregulated by FAW in Kanlow		Pavir.2KG302600	-2.45138	0.00569348	-1.36475	0.235434	AT2G01770	ATVIT1,VIT1	vacuolar iron transporter 1
Upregulated by FAW in Kanlow		Pavir.9NG139900	-1.79925	0.0449034	-1.36284	0.449603	AT2G02850	ARPN	plantacyanin
Upregulated by FAW in Kanlow		Pavir.1NG459600	-2.44885	0.0412024	-1.35002	0.23015	AT1G32450	NRT1.5	nitrate transporter 1.5
Upregulated by FAW in Kanlow		Pavir.J385200	-1.71188	0.0495265	-1.34462	0.187108
Upregulated by FAW in Kanlow		Pavir.6KG296700	-3.77125	9.1639e-05	-1.34387	0.321437	AT2G05940		Protein kinase superfamily protein
Upregulated by FAW in Kanlow		Pavir.2NG631700	-1.95446	0.00186983	-1.33577	0.0518792	AT3G55700		UDP-Glycosyltransferase superfamily protein
Upregulated by FAW in Kanlow		Pavir.3KG571700	-1.68907	0.0281203	-1.32814	0.118008	AT2G39210		Major facilitator superfamily protein
Upregulated by FAW in Kanlow		Pavir.4KG051400	-1.87723	0.0459234	-1.32723	0.149522	AT4G16760	ACX1,ATACX1	acyl-CoA oxidase 1
Upregulated by FAW in Kanlow		Pavir.7NG383200	-4.2003	0.0297467	-1.3187	0.574572	AT5G05340		Peroxidase superfamily protein
Upregulated by FAW in Kanlow		Pavir.8NG328000	-3.62405	0.00982073	-1.31487	0.247428	AT3G09220	LAC7	laccase 7
Upregulated by FAW in Kanlow		Pavir.1KG350000	-2.28054	0.0337539	-1.30841	0.28558	AT5G40770	ATPHB3,PHB3	prohibitin 3
Upregulated by FAW in Kanlow		Pavir.5NG489500	-2.9336	0.00210653	-1.30784	0.23896
Upregulated by FAW in Kanlow		Pavir.3KG212000	-3.72718	0.0014812	-1.30753	0.193629	AT5G15860	ATPCME,PCME	prenylcysteine methylesterase
Upregulated by FAW in Kanlow		Pavir.1KG067800	-1.62033	0.0226972	-1.29475	0.108948	AT1G56020
Upregulated by FAW in Kanlow		Pavir.8NG056600	-2.29288	0.00369304	-1.29226	0.152135	AT5G44640	BGLU13	beta glucosidase 13
Upregulated by FAW in Kanlow		Pavir.5KG250600	-1.3225	0.0380886	-1.29038	0.0976219
Upregulated by FAW in Kanlow		Pavir.9NG685000	-2.90622	0.00454478	-1.28998	0.29901	AT3G51430	SSL5,YLS2	Calcium-dependent phosphotriesterase superfamily protein
Upregulated by FAW in Kanlow		Pavir.9NG763600	-3.15904	2.23745e-09	-1.28407	0.0605587	AT4G39490	CYP96A10	cytochrome P450, family 96, subfamily A, polypeptide 10
Upregulated by FAW in Kanlow		Pavir.1KG461400	-1.77647	0.0046882	-1.28352	0.0828617	AT1G65060	4CL3	4-coumarate:CoA ligase 3
Upregulated by FAW in Kanlow		Pavir.7KG404900	-1.93572	0.0142268	-1.258	0.191222	AT4G10265		Wound-responsive family protein
Upregulated by FAW in Kanlow		Pavir.6KG400700	-4.78276	0.0180086	-1.25663	0.473814
Upregulated by FAW in Kanlow		Pavir.3KG489700	-2.086	0.0172179	-1.25372	0.178262	AT2G47710		Adenine nucleotide alpha hydrolases-like superfamily protein
Upregulated by FAW in Kanlow		Pavir.2NG063700	-1.78967	0.00571671	-1.25004	0.10582	AT1G04240	IAA3,SHY2	AUX/IAA transcriptional regulator family protein
Upregulated by FAW in Kanlow		Pavir.2NG062900	-1.49599	0.0409216	-1.2461	0.13057	AT1G04240	IAA3,SHY2	AUX/IAA transcriptional regulator family protein
Upregulated by FAW in Kanlow		Pavir.4KG015500	-4.02595	0.00106105	-1.24445	0.499457	AT4G25470	ATCBF2,CBF2,DREB1C,FTQ4	C-repeat/DRE binding factor 2
Upregulated by FAW in Kanlow		Pavir.1KG188500	-3.44922	3.27336e-05	-1.24274	0.341118	AT2G15480	UGT73B5	UDP-glucosyl transferase 73B5
Upregulated by FAW in Kanlow		Pavir.1KG449100	-1.91089	0.0158219	-1.24238	0.194743	AT3G61460	BRH1	brassinosteroid-responsive RING-H2
Upregulated by FAW in Kanlow		Pavir.2KG536500	-1.86811	0.0212854	-1.24213	0.188878	AT1G57560	AtMYB50,MYB50	myb domain protein 50
Upregulated by FAW in Kanlow		Pavir.4NG291700	-3.86328	0.000152998	-1.24065	0.419352	AT5G54490	PBP1	pinoid-binding protein 1
Upregulated by FAW in Kanlow		Pavir.3KG073600	-1.67457	0.0278008	-1.22712	0.396814	AT5G50360
Upregulated by FAW in Kanlow		Pavir.5NG347600	-2.67632	0.00174694	-1.22477	0.219529	AT2G47520	HRE2	Integrase-type DNA-binding superfamily protein
Upregulated by FAW in Kanlow		Pavir.7KG343600	-1.73153	0.0223649	-1.20903	0.186711	AT3G15210	ATERF-4,ATERF4,ERF4,RAP2.5	ethylene responsive element binding factor 4
Upregulated by FAW in Kanlow		Pavir.6KG185200	-1.98493	0.00411181	-1.20764	0.162925	AT5G57550	XTH25,XTR3	xyloglucan endotransglucosylase/hydrolase 25
Upregulated by FAW in Kanlow		Pavir.4KG402500	-2.18177	0.0131494	-1.20041	0.295941	AT5G54490	PBP1	pinoid-binding protein 1
Upregulated by FAW in Kanlow		Pavir.4NG053600	-2.24363	0.00113757	-1.19691	0.172542	AT3G16370		GDSL-like Lipase/Acylhydrolase superfamily protein
Upregulated by FAW in Kanlow		Pavir.1NG367100	-2.48811	6.49173e-05	-1.19317	0.12794	AT2G20880		Integrase-type DNA-binding superfamily protein
Upregulated by FAW in Kanlow		Pavir.2NG461900	-2.10899	0.0289202	-1.18727	0.274587	AT4G35190		Putative lysine decarboxylase family protein
Upregulated by FAW in Kanlow		Pavir.2KG545100	-2.43709	0.0491161	-1.18396	0.451241	AT4G39720		VQ motif-containing protein
Upregulated by FAW in Kanlow		Pavir.2KG589300	-2.67975	0.0373281	-1.18294	0.272143
Upregulated by FAW in Kanlow		Pavir.1KG124800	-2.87218	0.044319	-1.17408	0.751038	AT2G26710	BAS1,CYP72B1,CYP734A1	Cytochrome P450 superfamily protein
Upregulated by FAW in Kanlow		Pavir.9KG081400	-1.96023	0.020866	-1.16894	0.271556	AT3G18950		Transducin/WD40 repeat-like superfamily protein
Upregulated by FAW in Kanlow		Pavir.5NG064300	-3.33905	0.00126348	-1.16796	0.319628	AT4G13395	DVL10,RTFL12	ROTUNDIFOLIA like 12
Upregulated by FAW in Kanlow		Pavir.4KG062500	-1.41919	0.0105559	-1.16505	0.0713125	AT2G17570		Undecaprenyl pyrophosphate synthetase family protein
Upregulated by FAW in Kanlow		Pavir.5NG583800	-2.16778	0.036146	-1.16427	0.383207	AT2G28790		Pathogenesis-related thaumatin superfamily protein
Upregulated by FAW in Kanlow		Pavir.9KG075300	-3.4594	0.00649166	-1.16298	0.546306	AT3G54950	PLA IIIA,PLP7	patatin-like protein 6
Upregulated by FAW in Kanlow		Pavir.3KG568800	-2.32327	0.000585661	-1.16174	0.212534
Upregulated by FAW in Kanlow		Pavir.4KG152100	-5.51884	0.00630375	-1.15797	0.590194	AT5G54510	DFL1,GH3.6	Auxin-responsive GH3 family protein
Upregulated by FAW in Kanlow		Pavir.J740900	-1.6331	0.000336723	-1.15672	0.0743326	AT3G06580	GAL1,GALK	Mevalonate/galactokinase family protein
Upregulated by FAW in Kanlow		Pavir.6NG296100	-1.71829	0.0040924	-1.15577	0.109674	AT3G12630		A20/AN1-like zinc finger family protein
Upregulated by FAW in Kanlow		Pavir.8KG105900	-3.22443	0.043879	-1.15488	0.133676	AT3G46730		NB-ARC domain-containing disease resistance protein
Upregulated by FAW in Kanlow		Pavir.2NG243800	-4.16546	6.99968e-07	-1.14991	0.10197	AT5G22500	FAR1	fatty acid reductase 1
Upregulated by FAW in Kanlow		Pavir.8NG180800	-1.90324	0.0410465	-1.1472	0.340382	AT4G35150		O-methyltransferase family protein
Upregulated by FAW in Kanlow		Pavir.9KG592800	-1.51766	0.0157503	-1.14355	0.146317	AT2G36950		Heavy metal transport/detoxification superfamily protein
Upregulated by FAW in Kanlow		Pavir.2NG379100	-1.21795	0.0401831	-1.14105	0.0654848	AT5G10770		Eukaryotic aspartyl protease family protein
Upregulated by FAW in Kanlow		Pavir.9KG177900	-1.43152	0.00699826	-1.14038	0.0511533	AT1G18810		phytochrome kinase substrate-related
Upregulated by FAW in Kanlow		Pavir.2KG273200	-3.08941	0.00253651	-1.13413	0.441952	AT4G02900		ERD (early-responsive to dehydration stress) family protein
Upregulated by FAW in Kanlow		Pavir.7NG231200	-4.63968	7.45261e-15	-1.13404	0.108586	AT3G48310	CYP71A22	cytochrome P450, family 71, subfamily A, polypeptide 22
Upregulated by FAW in Kanlow		Pavir.7KG268900	-1.61295	0.0316967	-1.13239	0.209849	AT1G33260		Protein kinase superfamily protein
Upregulated by FAW in Kanlow		Pavir.7NG358700	-3.73353	0.00020639	-1.1227	0.298811	AT2G37170	PIP2;2,PIP2B	plasma membrane intrinsic protein 2
Upregulated by FAW in Kanlow		Pavir.4KG083500	-2.40197	0.00583501	-1.11763	0.285697	AT5G48930	HCT	hydroxycinnamoyl-CoA shikimate/quinate hydroxycinnamoyl transferase
Upregulated by FAW in Kanlow		Pavir.2KG569700	-2.2712	0.0393272	-1.11573	0.323112	AT3G10740	ARAF,ARAF1,ASD1,ATASD1	alpha-L-arabinofuranosidase 1
Upregulated by FAW in Kanlow		Pavir.4NG075700	-1.51979	0.0295656	-1.10772	0.171967	AT1G78080	RAP2.4	related to AP2 4
Upregulated by FAW in Kanlow		Pavir.3KG334400	-1.74739	0.00101212	-1.10096	0.0932852	AT5G56550	ATOXS3,OXS3	oxidative stress 3
Upregulated by FAW in Kanlow		Pavir.7KG263200	-1.28744	0.0225863	-1.09786	0.0891847	AT3G61220		NAD(P)-binding Rossmann-fold superfamily protein
Upregulated by FAW in Kanlow		Pavir.5NG281700	-2.82117	0.0359515	-1.09371	0.519468	AT5G53200	TRY	Homeodomain-like superfamily protein
Upregulated by FAW in Kanlow		Pavir.3KG130700	-1.83175	0.00361468	-1.09107	0.16992	AT4G33420		Peroxidase superfamily protein
Upregulated by FAW in Kanlow		Pavir.5KG256900	-5.79962	0.00924587	-1.08881	0.700211	AT5G61290		Flavin-binding monooxygenase family protein
Upregulated by FAW in Kanlow		Pavir.5KG351900	-2.16398	0.0058805	-1.08622	0.239565	AT3G14770		Nodulin MtN3 family protein
Upregulated by FAW in Kanlow		Pavir.2NG102100	-3.32385	0.00242899	-1.08478	0.337283	AT3G15980		Coatomer, beta\' subunit
Upregulated by FAW in Kanlow		Pavir.5KG768500	-3.04753	0.000100448	-1.0832	0.33041	AT2G41640		Glycosyltransferase family 61 protein
Upregulated by FAW in Kanlow		Pavir.7NG327800	-2.51853	0.0133776	-1.08144	0.301482	AT4G21200	ATGA2OX8,GA2OX8	gibberellin 2-oxidase 8
Upregulated by FAW in Kanlow		Pavir.5KG350300	-1.68199	0.048457	-1.07998	0.17921	AT1G13245	DVL4,RTFL17	ROTUNDIFOLIA like 17
Upregulated by FAW in Kanlow		Pavir.2KG332700	-2.2628	0.0112915	-1.07625	0.358683	AT1G16060	ADAP	ARIA-interacting double AP2 domain protein
Upregulated by FAW in Kanlow		Pavir.6NG172900	-1.47989	0.0178152	-1.07555	0.144922	AT3G21240	4CL2,AT4CL2	4-coumarate:CoA ligase 2
Upregulated by FAW in Kanlow		Pavir.4NG165900	-2.84786	0.00678777	-1.07488	0.364328	AT1G34540	CYP94D1	cytochrome P450, family 94, subfamily D, polypeptide 1
Upregulated by FAW in Kanlow		Pavir.7KG175700	-1.99619	0.00582646	-1.06582	0.20654
Upregulated by FAW in Kanlow		Pavir.5KG249100	-1.97382	0.00925106	-1.06228	0.28558	AT3G21570
Upregulated by FAW in Kanlow		Pavir.5NG090000	-2.6444	0.000483273	-1.0565	0.153275	AT2G39690		Protein of unknown function, DUF547
Upregulated by FAW in Kanlow		Pavir.1NG460500	-1.42122	0.0204798	-1.05431	0.155543	AT5G48020		2-oxoglutarate (2OG) and Fe(II)-dependent oxygenase superfamily protein
Upregulated by FAW in Kanlow		Pavir.9KG081500	-2.23288	0.0335618	-1.05334	0.388464	AT3G18400	anac058,NAC058	NAC domain containing protein 58
Upregulated by FAW in Kanlow		Pavir.5NG489400	-1.94519	0.0185107	-1.05165	0.325892	AT3G16500	IAA26,PAP1	phytochrome-associated protein 1
Upregulated by FAW in Kanlow		Pavir.8NG278100	-2.40237	0.00253379	-1.04951	0.318375	AT3G47640	PYE	basic helix-loop-helix (bHLH) DNA-binding superfamily protein
Upregulated by FAW in Kanlow		Pavir.9NG572100	-1.25216	0.0146314	-1.04614	0.0702753	AT4G38660		Pathogenesis-related thaumatin superfamily protein
Upregulated by FAW in Kanlow		Pavir.2KG480400	-2.68908	0.000351177	-1.04537	0.317444	AT4G21390	B120	S-locus lectin protein kinase family protein
Upregulated by FAW in Kanlow		Pavir.5NG577900	-2.18961	1.06633e-05	-1.0406	0.0932852	AT5G60010		ferric reductase-like transmembrane component family protein
Upregulated by FAW in Kanlow		Pavir.3KG164800	-2.16029	0.000130966	-1.0384	0.156695	AT5G25880	ATNADP-ME3,NADP-ME3	NADP-malic enzyme 3
Upregulated by FAW in Kanlow		Pavir.2KG060800	-4.48979	9.38125e-09	-1.02391	0.540114	AT2G48140	EDA4	Bifunctional inhibitor/lipid-transfer protein/seed storage 2S albumin superfamily protein
Upregulated by FAW in Kanlow		Pavir.2NG585300	-2.31701	0.00227397	-1.02202	0.402991	AT1G54130	AT-RSH3,ATRSH3,RSH3	RELA/SPOT homolog 3
Upregulated by FAW in Kanlow		Pavir.8NG298500	-1.99123	7.1437e-06	-1.02026	0.0555607	AT2G29390	ATSMO2,SMO2-2	sterol 4-alpha-methyl-oxidase 2-2
Upregulated by FAW in Kanlow		Pavir.9NG840900	-1.12692	0.0129451	-1.02017	0.082774	AT1G68020	ATTPS6,TPS6	UDP-Glycosyltransferase / trehalose-phosphatase family protein
Upregulated by FAW in Kanlow		Pavir.9NG555200	-2.03683	0.01163	-1.01767	0.511107	AT2G02970		GDA1/CD39 nucleoside phosphatase family protein
Upregulated by FAW in Kanlow		Pavir.1NG334100	-1.43965	0.0262745	-1.01228	0.82425	AT5G33393
Upregulated by FAW in Kanlow		Pavir.6NG074800	-2.02483	0.0195646	-1.01228	0.829235	AT3G02645		Plant protein of unknown function (DUF247)
Upregulated by FAW in Kanlow		Pavir.9NG637300	-6.49816	8.53946e-05	-1.01228	0.829604	AT3G02090	MPPBETA	Insulinase (Peptidase family M16) protein
Upregulated by FAW in Kanlow		Pavir.9NG841400	-1.1477	0.0375159	-1.01015	0.102871	AT1G18350	ATMKK7,BUD1,MKK7	MAP kinase kinase 7
Upregulated by FAW in Kanlow		Pavir.3KG547600	-4.0236	0.0413651	-1.00664	0.486839	AT5G41610	ATCHX18,CHX18	cation/H+ exchanger 18
Upregulated by FAW in Kanlow		Pavir.7KG285100	-2.20429	5.57382e-05	-1.00595	0.320181	AT3G50740	UGT72E1	UDP-glucosyl transferase 72E1
Upregulated by FAW in Kanlow		Pavir.9NG703600	-1.47959	0.0033785	-1.00315	0.0958496	AT4G14465	AHL20	AT-hook motif nuclear-localized protein 20
Upregulated by FAW in Kanlow		Pavir.3KG403600	-1.99914	0.0176351	-1.00162	0.375897	AT1G67580		Protein kinase superfamily protein
Upregulated by FAW in Kanlow		Pavir.6NG355200	-2.97429	0.000116823	-1.00124	0.377771	AT4G35840		RING/U-box superfamily protein
Upregulated by FAW in Kanlow		Pavir.9KG199000	-1.65614	0.00158805	-1.00077	0.113767	AT5G03320		Protein kinase superfamily protein
Upregulated by FAW in Kanlow		Pavir.3KG339000	-1.50374	0.00974705	-1.00031	0.211425	AT5G25930		Protein kinase family protein with leucine-rich repeat domain
Upregulated by FAW in Kanlow		Pavir.2NG057500	-1.12661	0.0427821	-0.998584	0.100356	AT5G06570		alpha/beta-Hydrolases superfamily protein
Upregulated by FAW in Kanlow		Pavir.5KG019400	-1.32238	0.0211096	-0.995879	0.152791	AT1G79900	ATMBAC2,BAC2	Mitochondrial substrate carrier family protein
Upregulated by FAW in Kanlow		Pavir.4KG105500	-1.01888	0.00085986	-0.99544	0.00226049	AT3G18180		Glycosyltransferase family 61 protein
Upregulated by FAW in Kanlow		Pavir.J217300	-5.51722	5.67857e-06	-0.994436	0.824564
Upregulated by FAW in Kanlow		Pavir.9NG516600	-1.88447	5.49956e-05	-0.992924	0.086154	AT2G36800	DOGT1,UGT73C5	don-glucosyltransferase 1
Upregulated by FAW in Kanlow		Pavir.1NG125900	-3.28335	3.3869e-11	-0.983904	0.14999	AT1G78570	ATRHM1,RHM1,ROL1	rhamnose biosynthesis 1
Upregulated by FAW in Kanlow		Pavir.J528200	-2.45622	1.97978e-06	-0.980794	0.140441	AT5G17050	UGT78D2	UDP-glucosyl transferase 78D2
Upregulated by FAW in Kanlow		Pavir.3NG127900	-1.37153	0.0183817	-0.974289	0.162814	AT2G38750	ANNAT4	annexin 4
Upregulated by FAW in Kanlow		Pavir.7NG282100	-1.08509	0.0353699	-0.972016	0.0894414	AT4G00430	PIP1;4,PIP1E,TMP-C	plasma membrane intrinsic protein 1;4
Upregulated by FAW in Kanlow		Pavir.5NG565300	-1.1124	0.0435787	-0.971584	0.117717	AT1G69530	AT-EXP1,ATEXP1,ATEXPA1,ATHEXP ALPHA 1.2,EXP1,EXPA1	expansin A1
Upregulated by FAW in Kanlow		Pavir.2KG589500	-2.35219	0.000144639	-0.970753	0.256601	AT5G05340		Peroxidase superfamily protein
Upregulated by FAW in Kanlow		Pavir.7KG134600	-3.14262	0.0081276	-0.962737	0.407613
Upregulated by FAW in Kanlow		Pavir.J565000	-2.19628	7.67626e-06	-0.961105	0.113836	AT1G14690	MAP65-7	microtubule-associated protein 65-7
Upregulated by FAW in Kanlow		Pavir.5NG154500	-2.2289	0.000113456	-0.960863	0.150298	AT1G20050	HYD1	C-8,7 sterol isomerase
Upregulated by FAW in Kanlow		Pavir.6KG317300	-3.20844	1.05905e-08	-0.959807	0.200441	AT5G49700		Predicted AT-hook DNA-binding family protein
Upregulated by FAW in Kanlow		Pavir.7NG382700	-1.40746	0.000296917	-0.958368	0.0368162	AT3G16150		N-terminal nucleophile aminohydrolases (Ntn hydrolases) superfamily protein
Upregulated by FAW in Kanlow		Pavir.7KG420000	-1.15719	0.0222925	-0.955225	0.0871347	AT1G80460	GLI1,NHO1	Actin-like ATPase superfamily protein
Upregulated by FAW in Kanlow		Pavir.7NG061200	-5.39392	0.00209488	-0.946237	0.467876	AT2G42200	SPL9	squamosa promoter binding protein-like 9
Upregulated by FAW in Kanlow		Pavir.3NG162400	-1.45625	0.0200138	-0.943596	0.194706	AT5G07820		Plant calmodulin-binding protein-related
Upregulated by FAW in Kanlow		Pavir.5NG372600	-1.03602	0.0370837	-0.942573	0.0932852	AT1G72770	HAB1	homology to ABI1
Upregulated by FAW in Kanlow		Pavir.1KG133300	-1.58148	0.0444795	-0.935938	0.352944	AT5G59550		zinc finger (C3HC4-type RING finger) family protein
Upregulated by FAW in Kanlow		Pavir.4NG277300	-1.4707	0.0107666	-0.931076	0.192896	AT5G57550	XTH25,XTR3	xyloglucan endotransglucosylase/hydrolase 25
Upregulated by FAW in Kanlow		Pavir.5KG515900	-1.26528	0.000118937	-0.929566	0.0155141	AT5G25880	ATNADP-ME3,NADP-ME3	NADP-malic enzyme 3
Upregulated by FAW in Kanlow		Pavir.3NG127800	-1.3511	0.0280268	-0.928888	0.212972	AT2G38760	ANN3,ANNAT3	annexin 3
Upregulated by FAW in Kanlow		Pavir.9NG461600	-1.41569	1.19465e-05	-0.923338	0.0121716	AT5G61620		myb-like transcription factor family protein
Upregulated by FAW in Kanlow		Pavir.7NG381100	-1.96457	0.00641756	-0.92098	0.384372	AT1G61330		FBD, F-box and Leucine Rich Repeat domains containing protein
Upregulated by FAW in Kanlow		Pavir.1NG551600	-2.4937	0.000174097	-0.919169	0.191635	AT4G00430	PIP1;4,PIP1E,TMP-C	plasma membrane intrinsic protein 1;4
Upregulated by FAW in Kanlow		Pavir.5KG280300	-2.9755	0.000591325	-0.914632	0.423612	AT1G18390		Protein kinase superfamily protein
Upregulated by FAW in Kanlow		Pavir.5NG569300	-2.06391	0.00147632	-0.912485	0.273781	AT5G05390	LAC12	laccase 12
Upregulated by FAW in Kanlow		Pavir.3NG327300	-3.44311	0.0136998	-0.909548	0.747068	AT4G11650	ATOSM34,OSM34	osmotin 34
Upregulated by FAW in Kanlow		Pavir.9KG288500	-1.5293	0.0135472	-0.909508	0.227279	AT2G32990	AtGH9B8,GH9B8	glycosyl hydrolase 9B8
Upregulated by FAW in Kanlow		Pavir.7NG381200	-1.97435	0.0152556	-0.908541	0.421008
Upregulated by FAW in Kanlow		Pavir.2KG073900	-3.78221	0.00559583	-0.900177	0.668007	AT2G36320		A20/AN1-like zinc finger family protein
Upregulated by FAW in Kanlow		Pavir.2NG592600	-2.92637	2.99728e-05	-0.896628	0.227295	AT2G15760		Protein of unknown function (DUF1645)
Upregulated by FAW in Kanlow		Pavir.2KG350200	-2.01901	0.000115046	-0.895101	0.106462	AT1G47480		alpha/beta-Hydrolases superfamily protein
Upregulated by FAW in Kanlow		Pavir.5NG126400	-2.38385	0.0394026	-0.894225	0.599637	AT1G68290	ENDO 2	endonuclease 2
Upregulated by FAW in Kanlow		Pavir.9KG191700	-3.0352	0.00170807	-0.894081	0.474809	AT1G02205	CER1	Fatty acid hydroxylase superfamily
Upregulated by FAW in Kanlow		Pavir.6KG050700	-1.25967	0.0451916	-0.893859	0.211476	AT5G06120		ARM repeat superfamily protein
Upregulated by FAW in Kanlow		Pavir.9NG161200	-1.6645	0.0150121	-0.889886	0.272281	AT5G19860		Protein of unknown function, DUF538
Upregulated by FAW in Kanlow		Pavir.6NG296500	-1.40844	0.00153461	-0.885331	0.107601	AT3G12610	DRT100	Leucine-rich repeat (LRR) family protein
Upregulated by FAW in Kanlow		Pavir.5KG402800	-1.68404	0.00429518	-0.884417	0.241915	AT5G35460
Upregulated by FAW in Kanlow		Pavir.5KG585000	-2.03184	2.6333e-05	-0.8822	0.177393	AT2G41540	GPDHC1	6-phosphogluconate dehydrogenase family protein
Upregulated by FAW in Kanlow		Pavir.5KG004000	-1.38684	8.75354e-05	-0.879563	0.0372875	AT4G20260	ATPCAP1,PCAP1	plasma-membrane associated cation-binding protein 1
Upregulated by FAW in Kanlow		Pavir.9NG269600	-3.40905	0.00015922	-0.879527	0.502562
Upregulated by FAW in Kanlow		Pavir.9KG271900	-1.90021	0.0309256	-0.879434	0.47216	AT1G01120	KCS1	3-ketoacyl-CoA synthase 1
Upregulated by FAW in Kanlow		Pavir.9KG536700	-5.00573	0.00707532	-0.875497	0.601649	AT4G37750	ANT,CKC,CKC1,DRG	Integrase-type DNA-binding superfamily protein
Upregulated by FAW in Kanlow		Pavir.2KG589000	-1.3953	0.0435989	-0.874413	0.313642	AT2G30360	CIPK11,PKS5,SIP4,SNRK3.22	SOS3-interacting protein 4
Upregulated by FAW in Kanlow		Pavir.1NG004300	-1.29485	0.021091	-0.871851	0.189446	AT1G33260		Protein kinase superfamily protein
Upregulated by FAW in Kanlow		Pavir.7KG276500	-1.72829	0.0494083	-0.869169	0.437405	AT3G07040	RPM1,RPS3	NB-ARC domain-containing disease resistance protein
Upregulated by FAW in Kanlow		Pavir.2NG444500	-1.48929	0.0345722	-0.867228	0.338916	AT4G25470	ATCBF2,CBF2,DREB1C,FTQ4	C-repeat/DRE binding factor 2
Upregulated by FAW in Kanlow		Pavir.J616000	-2.84426	0.0107271	-0.865778	0.581352	AT4G24380
Upregulated by FAW in Kanlow		Pavir.9KG381700	-2.61453	9.8335e-06	-0.864436	0.302142	AT1G12740	CYP87A2	cytochrome P450, family 87, subfamily A, polypeptide 2
Upregulated by FAW in Kanlow		Pavir.5KG657600	-2.405	0.00318715	-0.860369	0.486694	AT2G38290	AMT2,AMT2;1,ATAMT2	ammonium transporter 2
Upregulated by FAW in Kanlow		Pavir.2KG461100	-1.861	0.0488957	-0.860056	0.714827	AT2G03200		Eukaryotic aspartyl protease family protein
Upregulated by FAW in Kanlow		Pavir.5NG581300	-2.1923	0.0464071	-0.858891	0.69928	AT5G59790		Domain of unknown function (DUF966)
Upregulated by FAW in Kanlow		Pavir.9KG214700	-3.40269	4.46519e-05	-0.856706	0.484552	AT3G23920	BAM1,BMY7,TR-BAMY	beta-amylase 1
Upregulated by FAW in Kanlow		Pavir.6NG196500	-1.08007	0.0033785	-0.856161	0.0780247	AT1G51550		Kelch repeat-containing F-box family protein
Upregulated by FAW in Kanlow		Pavir.7KG161900	-2.46324	0.0491922	-0.856041	0.563715	AT3G19380	PUB25	plant U-box 25
Upregulated by FAW in Kanlow		Pavir.5NG278400	-2.11777	0.0221169	-0.855752	0.299359	AT2G18500	ATOFP7,OFP7	ovate family protein 7
Upregulated by FAW in Kanlow		Pavir.1KG228600	-1.44771	0.0183451	-0.853729	0.23611	AT4G22200	AKT2,AKT2/3,AKT3,KT2/3	potassium transport 2/3
Upregulated by FAW in Kanlow		Pavir.1KG122100	-1.53617	0.000280022	-0.853687	0.118902
Upregulated by FAW in Kanlow		Pavir.2KG302000	-1.30116	0.00163889	-0.853637	0.286242	AT5G16940		carbon-sulfur lyases
Upregulated by FAW in Kanlow		Pavir.2KG248400	-1.77918	0.0475073	-0.852103	0.479004	AT4G15610		Uncharacterised protein family (UPF0497)
Upregulated by FAW in Kanlow		Pavir.5NG344500	-1.2159	0.00726923	-0.845634	0.120718	AT3G17390	MAT4,MTO3,SAMS3	S-adenosylmethionine synthetase family protein
Upregulated by FAW in Kanlow		Pavir.9KG340800	-1.27207	0.000645828	-0.843699	0.0418665
Upregulated by FAW in Kanlow		Pavir.2KG252100	-2.95725	0.000371611	-0.843278	0.483792	AT5G48490		Bifunctional inhibitor/lipid-transfer protein/seed storage 2S albumin superfamily protein
Upregulated by FAW in Kanlow		Pavir.9KG466600	-1.14151	0.0329566	-0.840892	0.157151	AT4G16146		cAMP-regulated phosphoprotein 19-related protein
Upregulated by FAW in Kanlow		Pavir.6NG311400	-1.35308	0.0435989	-0.838963	0.321763	AT1G76490	HMG1,HMGR1	hydroxy methylglutaryl CoA reductase 1
Upregulated by FAW in Kanlow		Pavir.7KG381100	-4.31745	0.0469675	-0.838239	0.703952	AT3G51240	F3\'H,F3H,TT6	flavanone 3-hydroxylase
Upregulated by FAW in Kanlow		Pavir.2KG451800	-1.726	0.0101673	-0.835463	0.327204	AT1G03670		ankyrin repeat family protein
Upregulated by FAW in Kanlow		Pavir.J315100	-1.19269	0.00969254	-0.834013	0.131339	AT2G42760
Upregulated by FAW in Kanlow		Pavir.6KG307800	-1.17269	0.00186983	-0.831994	0.0539787	AT3G19290	ABF4,AREB2	ABRE binding factor 4
Upregulated by FAW in Kanlow		Pavir.5NG328900	-1.40892	0.0396921	-0.831663	0.341118	AT3G55120	A11,CFI,TT5	Chalcone-flavanone isomerase family protein
Upregulated by FAW in Kanlow		Pavir.1KG296000	-1.49248	0.0268259	-0.830557	0.380267	AT3G02040	SRG3	senescence-related gene 3
Upregulated by FAW in Kanlow		Pavir.4NG022500	-1.03544	0.043893	-0.830096	0.165267	AT2G18050	HIS1-3	histone H1-3
Upregulated by FAW in Kanlow		Pavir.J629600	-1.31206	0.00715434	-0.827604	0.176722	AT1G30090		Galactose oxidase/kelch repeat superfamily protein
Upregulated by FAW in Kanlow		Pavir.2KG542000	-3.20753	0.0155028	-0.827279	0.54435	AT2G35290
Upregulated by FAW in Kanlow		Pavir.9KG540100	-1.13588	0.00333995	-0.826377	0.0696385	AT1G18350	ATMKK7,BUD1,MKK7	MAP kinase kinase 7
Upregulated by FAW in Kanlow		Pavir.J661300	-2.68244	1.56344e-11	-0.824194	0.139755	AT2G30490	ATC4H,C4H,CYP73A5,REF3	cinnamate-4-hydroxylase
Upregulated by FAW in Kanlow		Pavir.5KG615800	-1.27013	0.0343363	-0.821118	0.236248	AT5G60010		ferric reductase-like transmembrane component family protein
Upregulated by FAW in Kanlow		Pavir.7NG406700	-1.65379	0.0412514	-0.819071	0.457962	AT3G15210	ATERF-4,ATERF4,ERF4,RAP2.5	ethylene responsive element binding factor 4
Upregulated by FAW in Kanlow		Pavir.2KG573800	-2.39998	0.0372483	-0.817169	0.44799
Upregulated by FAW in Kanlow		Pavir.7NG265200	-1.31049	0.00334055	-0.816692	0.0928391	AT5G23450	ATLCBK1,LCBK1	long-chain base (LCB) kinase 1
Upregulated by FAW in Kanlow		Pavir.4KG161500	-1.11383	0.00174694	-0.815667	0.0352587	AT3G30390		Transmembrane amino acid transporter family protein
Upregulated by FAW in Kanlow		Pavir.5KG444900	-1.20033	0.0191585	-0.803903	0.242239
Upregulated by FAW in Kanlow		Pavir.6NG088100	-2.20793	5.85274e-07	-0.803563	0.193517
Upregulated by FAW in Kanlow		Pavir.1KG334600	-2.9756	0.00901203	-0.800017	0.661192	AT4G15760	MO1	monooxygenase 1
Upregulated by FAW in Kanlow		Pavir.2KG544700	-2.71458	0.000309603	-0.799181	0.33716	AT2G22190		Haloacid dehalogenase-like hydrolase (HAD) superfamily protein
Upregulated by FAW in Kanlow		Pavir.9NG203600	-1.59614	0.00397181	-0.795955	0.260342	AT4G02340		alpha/beta-Hydrolases superfamily protein
Upregulated by FAW in Kanlow		Pavir.5NG275100	-1.29839	0.0139533	-0.795666	0.228943	AT2G42880	ATMPK20,MPK20	MAP kinase 20
Upregulated by FAW in Kanlow		Pavir.8KG045000	-1.86036	0.0474316	-0.794123	0.511805	AT5G04820	ATOFP13,OFP13	ovate family protein 13
Upregulated by FAW in Kanlow		Pavir.5KG761500	-1.62252	0.00678498	-0.78808	0.331275	AT1G66400	CML23	calmodulin like 23
Upregulated by FAW in Kanlow		Pavir.5KG153500	-1.67371	0.0359779	-0.787482	0.382442	AT1G27980	ATDPL1,DPL1	dihydrosphingosine phosphate lyase
Upregulated by FAW in Kanlow		Pavir.2NG193600	-1.52898	0.0016891	-0.78603	0.220048
Upregulated by FAW in Kanlow		Pavir.9NG023500	-1.4577	0.000107499	-0.784436	0.104604	AT1G19530
Upregulated by FAW in Kanlow		Pavir.9KG500200	-1.01243	0.00752722	-0.78335	0.0920336	AT5G05840		Protein of unknown function (DUF620)
Upregulated by FAW in Kanlow		Pavir.2NG312700	-3.31504	2.31444e-06	-0.781958	0.449565	AT3G29000		Calcium-binding EF-hand family protein
Upregulated by FAW in Kanlow		Pavir.1KG386300	-1.7177	4.04143e-07	-0.781932	0.0736904	AT2G37040	ATPAL1,PAL1	PHE ammonia lyase 1
Upregulated by FAW in Kanlow		Pavir.9NG046000	-1.71407	0.0490312	-0.776655	0.471084	AT4G37320	CYP81D5	cytochrome P450, family 81, subfamily D, polypeptide 5
Upregulated by FAW in Kanlow		Pavir.4KG362700	-1.25802	0.00629352	-0.776259	0.135146	AT3G21240	4CL2,AT4CL2	4-coumarate:CoA ligase 2
Upregulated by FAW in Kanlow		Pavir.9KG374300	-1.79904	0.0312	-0.771299	0.430277	AT4G24220	AWI31,VEP1	NAD(P)-binding Rossmann-fold superfamily protein
Upregulated by FAW in Kanlow		Pavir.5KG587200	-2.42253	0.000315559	-0.77059	0.39203	AT2G40890	CYP98A3	cytochrome P450, family 98, subfamily A, polypeptide 3
Upregulated by FAW in Kanlow		Pavir.4KG332100	-1.72681	0.0289532	-0.768101	0.397167	AT1G16860		Ubiquitin-specific protease family C19-related protein
Upregulated by FAW in Kanlow		Pavir.5NG057800	-1.88303	7.59337e-09	-0.760561	0.351373	AT5G59530		2-oxoglutarate (2OG) and Fe(II)-dependent oxygenase superfamily protein
Upregulated by FAW in Kanlow		Pavir.9KG537300	-3.32331	0.00481174	-0.759637	0.57873	AT1G27480		alpha/beta-Hydrolases superfamily protein
Upregulated by FAW in Kanlow		Pavir.5KG694200	-1.07496	0.0136496	-0.759305	0.136677	AT2G31390		pfkB-like carbohydrate kinase family protein
Upregulated by FAW in Kanlow		Pavir.2KG512300	-1.24888	0.000199942	-0.757508	0.0657632	AT4G16490		ARM repeat superfamily protein
Upregulated by FAW in Kanlow		Pavir.8KG246000	-1.65236	0.00248799	-0.752231	0.189078	AT2G29390	ATSMO2,SMO2-2	sterol 4-alpha-methyl-oxidase 2-2
Upregulated by FAW in Kanlow		Pavir.1KG317900	-1.45101	0.00406456	-0.752005	0.246908	AT3G10080		RmlC-like cupins superfamily protein
Upregulated by FAW in Kanlow		Pavir.7KG348900	-1.69077	0.0219222	-0.749999	0.538134	AT4G20410	GAMMA-SNAP,GSNAP	gamma-soluble NSF attachment protein
Upregulated by FAW in Kanlow		Pavir.9NG256900	-2.27966	0.00110098	-0.74905	0.284037	AT3G51000		alpha/beta-Hydrolases superfamily protein
Upregulated by FAW in Kanlow		Pavir.2KG368800	-1.28998	0.00155664	-0.745924	0.14011	AT4G40080		ENTH/ANTH/VHS superfamily protein
Upregulated by FAW in Kanlow		Pavir.1KG386500	-2.13569	0.00034411	-0.744174	0.388838	AT2G37040	ATPAL1,PAL1	PHE ammonia lyase 1
Upregulated by FAW in Kanlow		Pavir.2KG386300	-1.0477	0.0180532	-0.74269	0.139755	AT1G54630	ACP3	acyl carrier protein 3
Upregulated by FAW in Kanlow		Pavir.5KG619100	-1.32424	0.00313463	-0.741491	0.197314	AT5G59790		Domain of unknown function (DUF966)
Upregulated by FAW in Kanlow		Pavir.5NG553300	-1.41955	0.0112917	-0.740066	0.316175	AT2G40890	CYP98A3	cytochrome P450, family 98, subfamily A, polypeptide 3
Upregulated by FAW in Kanlow		Pavir.7KG233200	-1.7508	0.0282983	-0.731333	0.40772	AT3G50120		Plant protein of unknown function (DUF247)
Upregulated by FAW in Kanlow		Pavir.5KG133300	-2.22618	0.000408462	-0.722887	0.430255	AT5G47910	ATRBOHD,RBOHD	respiratory burst oxidase homologue D
Upregulated by FAW in Kanlow		Pavir.J269100	-2.8396	0.00411181	-0.718205	0.45147	AT2G48130		Bifunctional inhibitor/lipid-transfer protein/seed storage 2S albumin superfamily protein
Upregulated by FAW in Kanlow		Pavir.3NG069300	-1.1191	0.0178152	-0.716507	0.218332	AT5G55120	VTC5	galactose-1-phosphate guanylyltransferase (GDP)s;GDP-D-glucose phosphorylases;quercetin 4\'-O-glucosyltransferases
Upregulated by FAW in Kanlow		Pavir.9NG699300	-1.31607	0.0311504	-0.712021	0.553738	AT1G07540	TRFL2	TRF-like 2
Upregulated by FAW in Kanlow		Pavir.2KG580500	-1.26747	7.25172e-05	-0.710072	0.0609177	AT3G10320		Glycosyltransferase family 61 protein
Upregulated by FAW in Kanlow		Pavir.J701200	-2.06644	0.00614255	-0.708827	0.51953	AT5G11930		Thioredoxin superfamily protein
Upregulated by FAW in Kanlow		Pavir.9NG482000	-4.84756	0.0206409	-0.707975	0.771452
Upregulated by FAW in Kanlow		Pavir.4NG106300	-1.09213	0.0312044	-0.706873	0.257303	AT1G10200	WLIM1	GATA type zinc finger transcription factor family protein
Upregulated by FAW in Kanlow		Pavir.9NG517300	-3.17194	0.00262713	-0.70467	0.678844	AT1G12740	CYP87A2	cytochrome P450, family 87, subfamily A, polypeptide 2
Upregulated by FAW in Kanlow		Pavir.5NG256800	-2.48489	0.00214212	-0.703505	0.51426	AT1G13245	DVL4,RTFL17	ROTUNDIFOLIA like 17
Upregulated by FAW in Kanlow		Pavir.3NG292300	-2.72232	0.0153484	-0.693183	0.561033	AT2G30580	DRIP2	DREB2A-interacting protein 2
Upregulated by FAW in Kanlow		Pavir.9NG533400	-3.0702	0.0285831	-0.69264	0.599582	AT1G33170		S-adenosyl-L-methionine-dependent methyltransferases superfamily protein
Upregulated by FAW in Kanlow		Pavir.3KG238700	-2.03217	0.000359739	-0.688628	0.324601	AT5G40690
Upregulated by FAW in Kanlow		Pavir.1KG419900	-1.62877	0.0109289	-0.685933	0.445956	AT5G07620		Protein kinase superfamily protein
Upregulated by FAW in Kanlow		Pavir.6KG105100	-1.93609	0.000847356	-0.684913	0.397403	AT4G37970	ATCAD6,CAD6	cinnamyl alcohol dehydrogenase 6
Upregulated by FAW in Kanlow		Pavir.5KG602900	-2.27589	0.0149642	-0.6836	0.650725	AT2G46400	ATWRKY46,WRKY46	WRKY DNA-binding protein 46
Upregulated by FAW in Kanlow		Pavir.3NG158300	-1.7736	1.69543e-07	-0.682413	0.150651	AT2G38640		Protein of unknown function (DUF567)
Upregulated by FAW in Kanlow		Pavir.5KG526400	-1.45567	0.0128378	-0.681845	0.395583	AT4G29310		Protein of unknown function (DUF1005)
Upregulated by FAW in Kanlow		Pavir.4KG015000	-1.69127	0.0202263	-0.681714	0.521495	AT5G51990	CBF4,DREB1D	C-repeat-binding factor 4
Upregulated by FAW in Kanlow		Pavir.2NG039900	-1.28948	0.000391037	-0.671551	0.166183
Upregulated by FAW in Kanlow		Pavir.9NG297200	-1.4207	1.54581e-05	-0.670496	0.109785	AT2G28315		Nucleotide/sugar transporter family protein
Upregulated by FAW in Kanlow		Pavir.7KG266600	-2.18922	0.000304566	-0.66866	0.463927	AT3G60690		SAUR-like auxin-responsive protein family
Upregulated by FAW in Kanlow		Pavir.2KG489500	-2.04635	0.00360865	-0.664664	0.511107	AT1G61260		Protein of unknown function (DUF761)
Upregulated by FAW in Kanlow		Pavir.2KG060400	-1.33243	0.0472556	-0.664192	0.539574	AT3G22550		Protein of unknown function (DUF581)
Upregulated by FAW in Kanlow		Pavir.3KG335800	-1.33896	0.00291101	-0.658978	0.237099	AT2G35680		Phosphotyrosine protein phosphatases superfamily protein
Upregulated by FAW in Kanlow		Pavir.3KG114800	-1.05535	0.0287775	-0.657372	0.280303	AT1G07810	ACA3,ATECA1,ECA1	ER-type Ca2+-ATPase 1
Upregulated by FAW in Kanlow		Pavir.8NG020200	-1.52445	0.0306653	-0.654623	0.484643	AT1G23300		MATE efflux family protein
Upregulated by FAW in Kanlow		Pavir.9KG038100	-1.29941	0.0060955	-0.654104	0.309377	AT3G22400	LOX5	PLAT/LH2 domain-containing lipoxygenase family protein
Upregulated by FAW in Kanlow		Pavir.9NG659200	-1.35668	0.000130966	-0.653025	0.144523	AT5G66730		C2H2-like zinc finger protein
Upregulated by FAW in Kanlow		Pavir.3NG241400	-1.85921	0.0124525	-0.652501	0.536721	AT1G06520	ATGPAT1,GPAT1	glycerol-3-phosphate acyltransferase 1
Upregulated by FAW in Kanlow		Pavir.4KG195100	-1.14485	0.00203555	-0.648966	0.171632	AT5G14940		Major facilitator superfamily protein
Upregulated by FAW in Kanlow		Pavir.3KG363100	-1.16756	0.00028668	-0.648011	0.123146	AT1G09850	XBCP3	xylem bark cysteine peptidase 3
Upregulated by FAW in Kanlow		Pavir.4KG166300	-4.38239	0.025732	-0.64553	0.734168	AT4G19080		Protein of unknown function (DUF594)
Upregulated by FAW in Kanlow		Pavir.2KG174600	-3.09842	0.0272674	-0.644357	0.755327	AT5G49690		UDP-Glycosyltransferase superfamily protein
Upregulated by FAW in Kanlow		Pavir.9KG536300	-1.02672	0.00453322	-0.64386	0.154076	AT1G58440	SQE1,XF1	FAD/NAD(P)-binding oxidoreductase family protein
Upregulated by FAW in Kanlow		Pavir.3NG132300	-1.76818	0.00087146	-0.643261	0.399861	AT3G06880		Transducin/WD40 repeat-like superfamily protein
Upregulated by FAW in Kanlow		Pavir.7NG239100	-1.02704	0.0293446	-0.641183	0.265098	AT3G13360	WIP3	WPP domain interacting protein 3
Upregulated by FAW in Kanlow		Pavir.3NG054200	-4.38491	0.0281091	-0.640652	0.73094	AT5G60710		Zinc finger (C3HC4-type RING finger) family protein
Upregulated by FAW in Kanlow		Pavir.7NG402500	-1.94316	0.0199241	-0.640155	0.581042	AT3G12800	DECR,SDRB	short-chain dehydrogenase-reductase B
Upregulated by FAW in Kanlow		Pavir.2KG502900	-4.93084	0.0444241	-0.63906	0.850186
Upregulated by FAW in Kanlow		Pavir.3KG165100	-1.48485	0.0278008	-0.638745	0.471029	AT4G29130	ATHXK1,GIN2,HXK1	hexokinase 1
Upregulated by FAW in Kanlow		Pavir.9NG180500	-1.55476	0.0309251	-0.638381	0.482934	AT1G58030	CAT2	cationic amino acid transporter 2
Upregulated by FAW in Kanlow		Pavir.9NG517600	-1.91313	6.66926e-09	-0.63103	0.173491	AT3G56630	CYP94D2	cytochrome P450, family 94, subfamily D, polypeptide 2
Upregulated by FAW in Kanlow		Pavir.7NG449000	-2.3578	0.000734311	-0.629441	0.576502	AT2G33620		AT hook motif DNA-binding family protein
Upregulated by FAW in Kanlow		Pavir.9KG441000	-1.35711	9.6418e-05	-0.626253	0.171915	AT1G56210		Heavy metal transport/detoxification superfamily protein
Upregulated by FAW in Kanlow		Pavir.2KG498400	-1.09043	0.00160884	-0.625359	0.153236	AT5G06860	ATPGIP1,PGIP1	polygalacturonase inhibiting protein 1
Upregulated by FAW in Kanlow		Pavir.6NG001500	-1.70392	0.0441478	-0.6243	0.384944	AT5G23850		Arabidopsis thaliana protein of unknown function (DUF821)
Upregulated by FAW in Kanlow		Pavir.9KG131000	-2.09957	0.00116565	-0.622798	0.546337	AT4G10380	NIP5;1,NLM6,NLM8	NOD26-like intrinsic protein 5;1
Upregulated by FAW in Kanlow		Pavir.1NG010500	-1.15488	8.88346e-05	-0.615709	0.0979099	AT1G20630	CAT1	catalase 1
Upregulated by FAW in Kanlow		Pavir.2NG389700	-1.64273	0.00655748	-0.615599	0.489429	AT2G33620		AT hook motif DNA-binding family protein
Upregulated by FAW in Kanlow		Pavir.9NG600800	-1.50333	0.00559583	-0.613027	0.427149	AT5G18270	ANAC087	Arabidopsis NAC domain containing protein 87
Upregulated by FAW in Kanlow		Pavir.1NG547400	-1.60144	1.53608e-05	-0.612316	0.236485	AT3G19820	CBB1,DIM,DIM1,DWF1,EVE1	cell elongation protein / DWARF1 / DIMINUTO (DIM)
Upregulated by FAW in Kanlow		Pavir.8NG329600	-4.7705	0.00683481	-0.61135	0.644109	AT2G16120	ATPMT1,PMT1	polyol/monosaccharide transporter 1
Upregulated by FAW in Kanlow		Pavir.1NG356800	-1.84628	0.0126845	-0.609368	0.616191	AT2G37040	ATPAL1,PAL1	PHE ammonia lyase 1
Upregulated by FAW in Kanlow		Pavir.9NG527100	-1.5139	0.00733014	-0.608778	0.452949	AT4G13600		Carbohydrate-binding X8 domain superfamily protein
Upregulated by FAW in Kanlow		Pavir.4NG160000	-2.21992	0.00186567	-0.606207	0.508992	AT1G68850		Peroxidase superfamily protein
Upregulated by FAW in Kanlow		Pavir.2KG525800	-2.72678	5.93963e-06	-0.600999	0.272537
Upregulated by FAW in Kanlow		Pavir.9NG768000	-3.10714	0.0267254	-0.600827	0.804412	AT2G46660	CYP78A6	cytochrome P450, family 78, subfamily A, polypeptide 6
Upregulated by FAW in Kanlow		Pavir.7KG240300	-1.54688	0.00186983	-0.592711	0.374061	AT4G14340	CKI1,CKL11	casein kinase I
Upregulated by FAW in Kanlow		Pavir.2KG277200	-1.50279	0.0296462	-0.591739	0.523062	AT1G55610	BRL1	BRI1 like
Upregulated by FAW in Kanlow		Pavir.1NG492800	-4.22457	0.000140942	-0.591647	0.763088
Upregulated by FAW in Kanlow		Pavir.9KG586700	-1.19745	0.024394	-0.590415	0.411094	AT2G36830	GAMMA-TIP,GAMMA-TIP1,TIP1;1	gamma tonoplast intrinsic protein
Upregulated by FAW in Kanlow		Pavir.5KG538900	-4.712	0.0144718	-0.589883	0.755879	AT5G45670		GDSL-like Lipase/Acylhydrolase superfamily protein
Upregulated by FAW in Kanlow		Pavir.2KG302400	-1.14725	0.0334575	-0.588571	0.413327	AT1G68020	ATTPS6,TPS6	UDP-Glycosyltransferase / trehalose-phosphatase family protein
Upregulated by FAW in Kanlow		Pavir.5NG134400	-2.52404	0.00131287	-0.587992	0.63222	AT3G18180		Glycosyltransferase family 61 protein
Upregulated by FAW in Kanlow		Pavir.7KG181400	-2.39363	0.000179117	-0.587814	0.581925
Upregulated by FAW in Kanlow		Pavir.3NG152400	-2.85065	0.000823371	-0.585733	0.597319	AT3G07040	RPM1,RPS3	NB-ARC domain-containing disease resistance protein
Upregulated by FAW in Kanlow		Pavir.9NG471000	-2.1616	0.00325195	-0.583097	0.574572	AT4G17350		Plant protein of unknown function (DUF828) with plant pleckstrin homology-like region
Upregulated by FAW in Kanlow		Pavir.1NG086600	-1.76999	0.029303	-0.580436	0.647394	AT3G28345		ABC transporter family protein
Upregulated by FAW in Kanlow		Pavir.7NG325000	-1.39912	0.0023285	-0.580187	0.372201	AT4G38660		Pathogenesis-related thaumatin superfamily protein
Upregulated by FAW in Kanlow		Pavir.1KG043800	-2.04762	0.000570048	-0.578784	0.446619	AT2G07050	CAS1	cycloartenol synthase 1
Upregulated by FAW in Kanlow		Pavir.3KG081100	-1.41878	0.0244149	-0.574465	0.467376	AT4G19020	CMT2	chromomethylase 2
Upregulated by FAW in Kanlow		Pavir.7KG211800	-1.09783	0.00134144	-0.562463	0.209934	AT5G40760	G6PD6	glucose-6-phosphate dehydrogenase 6
Upregulated by FAW in Kanlow		Pavir.9KG422900	-2.14208	0.000501791	-0.561431	0.570524
Upregulated by FAW in Kanlow		Pavir.7NG340500	-1.36113	0.0145403	-0.560128	0.497292	AT1G65730	YSL7	YELLOW STRIPE like 7
Upregulated by FAW in Kanlow		Pavir.6KG016100	-1.42587	0.0485303	-0.551656	0.647651
Upregulated by FAW in Kanlow		Pavir.J151400	-1.82365	0.0407725	-0.548869	0.683139	AT1G18650	PDCB3	plasmodesmata callose-binding protein 3
Upregulated by FAW in Kanlow		Pavir.2KG226200	-1.22307	0.00990007	-0.544906	0.408732	AT5G64740	CESA6,E112,IXR2,PRC1	cellulose synthase 6
Upregulated by FAW in Kanlow		Pavir.5NG537100	-1.86345	0.0415018	-0.544385	0.721814
Upregulated by FAW in Kanlow		Pavir.6KG229900	-1.93844	0.00516113	-0.543104	0.551032
Upregulated by FAW in Kanlow		Pavir.9NG775300	-1.97692	3.59689e-05	-0.542163	0.457646	AT1G62990	IXR11,KNAT7	KNOTTED-like homeobox of Arabidopsis thaliana 7
Upregulated by FAW in Kanlow		Pavir.9NG150900	-1.09906	0.00876928	-0.541676	0.322796	AT3G22400	LOX5	PLAT/LH2 domain-containing lipoxygenase family protein
Upregulated by FAW in Kanlow		Pavir.3KG450900	-1.40471	0.0114895	-0.54014	0.374783
Upregulated by FAW in Kanlow		Pavir.9NG147500	-2.98653	0.000100058	-0.533544	0.69377	AT3G22600		Bifunctional inhibitor/lipid-transfer protein/seed storage 2S albumin superfamily protein
Upregulated by FAW in Kanlow		Pavir.5KG488900	-1.19079	0.000163771	-0.531727	0.212665	AT1G25370		Protein of unknown function (DUF1639)
Upregulated by FAW in Kanlow		Pavir.8KG121300	-1.88477	0.000743458	-0.528916	0.549758	AT5G41040		HXXXD-type acyl-transferase family protein
Upregulated by FAW in Kanlow		Pavir.5NG142000	-2.14585	0.000242088	-0.524342	0.571237
Upregulated by FAW in Kanlow		Pavir.2KG209700	-1.36815	0.000990416	-0.522902	0.383247
Upregulated by FAW in Kanlow		Pavir.3KG200500	-3.11904	0.0178462	-0.522338	0.755531	AT5G07710		Polynucleotidyl transferase, ribonuclease H-like superfamily protein
Upregulated by FAW in Kanlow		Pavir.9KG185300	-1.35636	0.0118679	-0.522147	0.499226	AT2G37210		lysine decarboxylase family protein
Upregulated by FAW in Kanlow		Pavir.9NG145200	-2.28931	0.0380804	-0.521912	0.844691	AT3G18080	BGLU44	B-S glucosidase 44
Upregulated by FAW in Kanlow		Pavir.5KG069200	-1.24199	0.00615309	-0.519288	0.407613	AT4G32410	AtCESA1,CESA1,RSW1	cellulose synthase 1
Upregulated by FAW in Kanlow		Pavir.5NG433800	-1.44347	0.00739152	-0.518253	0.529566	AT3G48660		Protein of unknown function (DUF 3339)
Upregulated by FAW in Kanlow		Pavir.5KG398800	-1.39034	0.0489711	-0.514385	0.538766	AT3G24503	ALDH1A,ALDH2C4,REF1	aldehyde dehydrogenase 2C4
Upregulated by FAW in Kanlow		Pavir.9KG487700	-1.50714	0.0401059	-0.513969	0.653298	AT1G78570	ATRHM1,RHM1,ROL1	rhamnose biosynthesis 1
Upregulated by FAW in Kanlow		Pavir.2NG379400	-2.75489	0.000275064	-0.513353	0.719092	AT5G10770		Eukaryotic aspartyl protease family protein
Upregulated by FAW in Kanlow		Pavir.6NG174500	-4.95673	0.0268774	-0.511827	0.867351
Upregulated by FAW in Kanlow		Pavir.9KG613300	-1.06461	0.00781887	-0.49987	0.362643	AT3G13980
Upregulated by FAW in Kanlow		Pavir.1NG276100	-2.42602	0.0230271	-0.498123	0.790607	AT1G76240		Arabidopsis protein of unknown function (DUF241)
Upregulated by FAW in Kanlow		Pavir.5KG504700	-1.26198	0.0235087	-0.497036	0.547163
Upregulated by FAW in Kanlow		Pavir.5NG269000	-1.43821	5.4709e-05	-0.496494	0.327069	AT5G14700		NAD(P)-binding Rossmann-fold superfamily protein
Upregulated by FAW in Kanlow		Pavir.5KG220300	-2.73314	0.0003501	-0.493713	0.5762	AT3G62760	ATGSTF13	Glutathione S-transferase family protein
Upregulated by FAW in Kanlow		Pavir.4KG335600	-3.22164	4.46519e-05	-0.492642	0.687531	AT3G26280	CYP71B4	cytochrome P450, family 71, subfamily B, polypeptide 4
Upregulated by FAW in Kanlow		Pavir.9KG230300	-1.45141	0.0419123	-0.492198	0.518617	AT3G11430	ATGPAT5,GPAT5	glycerol-3-phosphate acyltransferase 5
Upregulated by FAW in Kanlow		Pavir.9NG492400	-2.18808	0.0240737	-0.489896	0.774188	AT2G17290	ATCDPK3,ATCPK6,CPK6	Calcium-dependent protein kinase family protein
Upregulated by FAW in Kanlow		Pavir.1NG053300	-2.27203	0.0127335	-0.486579	0.743826	AT5G17290	APG5,ATATG5,ATG5	autophagy protein Apg5 family
Upregulated by FAW in Kanlow		Pavir.3KG176100	-2.87567	4.02895e-06	-0.486501	0.662987	AT4G11290		Peroxidase superfamily protein
Upregulated by FAW in Kanlow		Pavir.6KG365200	-1.32887	0.0107374	-0.48547	0.536238	AT4G28480		DNAJ heat shock family protein
Upregulated by FAW in Kanlow		Pavir.9NG647000	-1.06821	0.0297467	-0.478972	0.466886	AT5G15470	GAUT14	galacturonosyltransferase 14
Upregulated by FAW in Kanlow		Pavir.6KG397400	-1.88961	0.0436832	-0.476046	0.615634	AT5G52160		Bifunctional inhibitor/lipid-transfer protein/seed storage 2S albumin superfamily protein
Upregulated by FAW in Kanlow		Pavir.2KG487300	-1.08528	0.00438024	-0.475849	0.372645	AT4G27350		Protein of unknown function (DUF1223)
Upregulated by FAW in Kanlow		Pavir.9NG696500	-2.15223	0.0475073	-0.474419	0.824518	AT5G48540		receptor-like protein kinase-related family protein
Upregulated by FAW in Kanlow		Pavir.1KG515900	-2.09313	6.01828e-10	-0.472143	0.379411	AT1G64980		Nucleotide-diphospho-sugar transferases superfamily protein
Upregulated by FAW in Kanlow		Pavir.5NG466700	-1.12408	0.00806241	-0.469551	0.442978	AT4G31340		myosin heavy chain-related
Upregulated by FAW in Kanlow		Pavir.9KG381600	-1.70893	1.39795e-06	-0.463106	0.402682	AT3G56630	CYP94D2	cytochrome P450, family 94, subfamily D, polypeptide 2
Upregulated by FAW in Kanlow		Pavir.1NG134300	-1.83417	0.0122317	-0.45819	0.672372	AT1G53210		sodium/calcium exchanger family protein / calcium-binding EF hand family protein
Upregulated by FAW in Kanlow		Pavir.3NG166800	-1.09245	0.0357002	-0.457592	0.55263	AT5G01010
Upregulated by FAW in Kanlow		Pavir.9NG054400	-1.0717	0.0430272	-0.452648	0.562608	AT1G13950	ATELF5A-1,EIF-5A,EIF5A,ELF5A-1	eukaryotic elongation factor 5A-1
Upregulated by FAW in Kanlow		Pavir.2NG347300	-2.1179	2.94526e-07	-0.451726	0.431595	AT1G14690	MAP65-7	microtubule-associated protein 65-7
Upregulated by FAW in Kanlow		Pavir.9KG576200	-1.52644	0.0176035	-0.450313	0.648898	AT1G04120	ABCC5,ATABCC5,ATMRP5,MRP5	multidrug resistance-associated protein 5
Upregulated by FAW in Kanlow		Pavir.9KG638500	-1.54707	0.000457768	-0.449894	0.513975	AT5G66730		C2H2-like zinc finger protein
Upregulated by FAW in Kanlow		Pavir.5NG623000	-1.80584	0.00262718	-0.449727	0.653789	AT5G14410
Upregulated by FAW in Kanlow		Pavir.5KG570400	-2.28847	0.00130189	-0.447556	0.649369	AT2G30933		Carbohydrate-binding X8 domain superfamily protein
Upregulated by FAW in Kanlow		Pavir.2NG053600	-2.44817	0.0080872	-0.446311	0.801659	AT2G48140	EDA4	Bifunctional inhibitor/lipid-transfer protein/seed storage 2S albumin superfamily protein
Upregulated by FAW in Kanlow		Pavir.6KG216700	-1.34341	5.22303e-06	-0.441546	0.318568	AT2G25110	AtSDF2,ATSDL,SDF2	stromal cell-derived factor 2-like protein precursor
Upregulated by FAW in Kanlow		Pavir.7KG374100	-1.23397	0.0229407	-0.43973	0.5762	AT3G15470		Transducin/WD40 repeat-like superfamily protein
Upregulated by FAW in Kanlow		Pavir.6KG096000	-1.42028	0.00327652	-0.439386	0.562827	AT3G12977		NAC (No Apical Meristem) domain transcriptional regulator superfamily protein
Upregulated by FAW in Kanlow		Pavir.7KG203400	-2.15547	0.0342152	-0.438895	0.825234	AT1G14130		2-oxoglutarate (2OG) and Fe(II)-dependent oxygenase superfamily protein
Upregulated by FAW in Kanlow		Pavir.7NG230000	-2.16828	2.21749e-06	-0.438631	0.572222	AT1G24530		Transducin/WD40 repeat-like superfamily protein
Upregulated by FAW in Kanlow		Pavir.2NG578900	-1.08289	0.0122042	-0.436822	0.493124	AT1G13700	PGL1	6-phosphogluconolactonase 1
Upregulated by FAW in Kanlow		Pavir.2NG397500	-1.17071	0.00282818	-0.435866	0.405963	AT1G51700	ADOF1,DOF1	DOF zinc finger protein 1
Upregulated by FAW in Kanlow		Pavir.1KG337000	-1.6926	0.0118679	-0.434888	0.69377	AT1G35470		SPla/RYanodine receptor (SPRY) domain-containing protein
Upregulated by FAW in Kanlow		Pavir.2NG202400	-1.96139	0.0110267	-0.433252	0.700611	AT3G57540		Remorin family protein
Upregulated by FAW in Kanlow		Pavir.9NG406700	-2.36493	0.01889	-0.432225	0.827567	AT3G43440	JAZ11,TIFY3A	jasmonate-zim-domain protein 11
Upregulated by FAW in Kanlow		Pavir.1KG421100	-1.50433	4.43361e-05	-0.432139	0.39094	AT2G44940		Integrase-type DNA-binding superfamily protein
Upregulated by FAW in Kanlow		Pavir.7KG346900	-2.15638	0.0371852	-0.430927	0.825588	AT4G30270	MERI-5,MERI5B,SEN4,XTH24	xyloglucan endotransglucosylase/hydrolase 24
Upregulated by FAW in Kanlow		Pavir.4KG248300	-3.11265	0.00369644	-0.429546	0.849261	AT1G17120	CAT8	cationic amino acid transporter 8
Upregulated by FAW in Kanlow		Pavir.1NG438200	-1.05035	0.0283746	-0.42747	0.519309	AT1G65060	4CL3	4-coumarate:CoA ligase 3
Upregulated by FAW in Kanlow		Pavir.6NG061400	-2.59392	0.0244431	-0.426772	0.802497	AT4G20860		FAD-binding Berberine family protein
Upregulated by FAW in Kanlow		Pavir.7KG366600	-1.6765	0.0315998	-0.413704	0.770212	AT3G11650	NHL2	NDR1/HIN1-like 2
Upregulated by FAW in Kanlow		Pavir.9KG040500	-3.01603	7.42081e-05	-0.411809	0.765486	AT3G22600		Bifunctional inhibitor/lipid-transfer protein/seed storage 2S albumin superfamily protein
Upregulated by FAW in Kanlow		Pavir.1NG104100	-1.96927	6.05462e-05	-0.40971	0.613882
Upregulated by FAW in Kanlow		Pavir.8KG361800	-1.7677	0.044319	-0.405257	0.796026	AT3G18830	ATPLT5,ATPMT5,PMT5	polyol/monosaccharide transporter 5
Upregulated by FAW in Kanlow		Pavir.2KG464300	-1.21572	0.0108426	-0.400194	0.575645	AT4G05200	CRK25	cysteine-rich RLK (RECEPTOR-like protein kinase) 25
Upregulated by FAW in Kanlow		Pavir.8KG158400	-1.66727	5.23214e-05	-0.396679	0.521286	AT5G47850	CCR4	CRINKLY4 related 4
Upregulated by FAW in Kanlow		Pavir.2NG259500	-1.61217	5.05858e-05	-0.389398	0.555662	AT5G64740	CESA6,E112,IXR2,PRC1	cellulose synthase 6
Upregulated by FAW in Kanlow		Pavir.5KG127300	-1.83313	0.0176035	-0.387023	0.753503	AT3G18170		Glycosyltransferase family 61 protein
Upregulated by FAW in Kanlow		Pavir.5NG278500	-2.75829	3.70034e-05	-0.384779	0.702522	AT3G24520	AT-HSFC1,HSFC1	heat shock transcription factor C1
Upregulated by FAW in Kanlow		Pavir.4NG317000	-2.0286	0.000114766	-0.384576	0.619221	AT3G55830	EPC1	Nucleotide-diphospho-sugar transferases superfamily protein
Upregulated by FAW in Kanlow		Pavir.5KG678400	-2.45148	5.50704e-08	-0.383885	0.546306	AT1G24160
Upregulated by FAW in Kanlow		Pavir.9NG011600	-1.03374	0.00444294	-0.382994	0.440878	AT5G47870
Upregulated by FAW in Kanlow		Pavir.7KG235900	-2.32621	1.4095e-06	-0.380437	0.66768	AT5G03230		Protein of unknown function, DUF584
Upregulated by FAW in Kanlow		Pavir.3KG087400	-1.07287	0.00091917	-0.375409	0.435655	AT5G45910		GDSL-like Lipase/Acylhydrolase superfamily protein
Upregulated by FAW in Kanlow		Pavir.4KG381400	-1.54979	0.0304318	-0.374534	0.742544	AT3G59600	NRPB8B,NRPD8B,NRPE8B	RNA polymerase Rpb8
Upregulated by FAW in Kanlow		Pavir.1NG488900	-1.61424	0.0267752	-0.374189	0.63354	AT5G66800
Upregulated by FAW in Kanlow		Pavir.3NG021100	-1.61519	0.0158439	-0.372344	0.752717
Upregulated by FAW in Kanlow		Pavir.2KG154500	-1.56592	0.00678716	-0.365178	0.693604	AT1G68570		Major facilitator superfamily protein
Upregulated by FAW in Kanlow		Pavir.5NG308700	-4.55414	0.00766914	-0.364772	0.783381	AT1G53270		ABC-2 type transporter family protein
Upregulated by FAW in Kanlow		Pavir.5NG133600	-1.7242	2.9281e-08	-0.353494	0.48102	AT3G18180		Glycosyltransferase family 61 protein
Upregulated by FAW in Kanlow		Pavir.9KG367600	-2.25839	0.0024111	-0.346238	0.764771	AT4G04690		F-box and associated interaction domains-containing protein
Upregulated by FAW in Kanlow		Pavir.9NG407800	-1.52566	0.000233647	-0.345475	0.597967	AT3G52850	ATELP,ATELP1,ATVSR1,BP-80,BP80,BP80-1;1,BP80B,GFS1,VSR1,VSR1;1	vacuolar sorting receptor homolog 1
Upregulated by FAW in Kanlow		Pavir.2NG577200	-1.58336	0.0348729	-0.343716	0.803712	AT3G29575	AFP3	ABI five binding protein 3
Upregulated by FAW in Kanlow		Pavir.6KG203100	-2.09478	0.0158541	-0.342966	0.782645
Upregulated by FAW in Kanlow		Pavir.5NG018600	-1.42793	0.0295412	-0.341909	0.762971	AT1G79900	ATMBAC2,BAC2	Mitochondrial substrate carrier family protein
Upregulated by FAW in Kanlow		Pavir.2KG013000	-2.6583	0.0093686	-0.336725	0.857967	AT1G11260	ATSTP1,STP1	sugar transporter 1
Upregulated by FAW in Kanlow		Pavir.1NG406400	-3.61692	1.07453e-06	-0.335211	0.805434	AT1G25450	CER60,KCS5	3-ketoacyl-CoA synthase 5
Upregulated by FAW in Kanlow		Pavir.1KG007600	-1.83542	5.65083e-05	-0.331503	0.628243	AT1G33260		Protein kinase superfamily protein
Upregulated by FAW in Kanlow		Pavir.9NG771600	-1.57716	0.0135851	-0.331472	0.760669	AT5G52760		Copper transport protein family
Upregulated by FAW in Kanlow		Pavir.2NG161200	-2.06576	0.0029344	-0.331466	0.813158	AT3G16340	ATPDR1,PDR1	pleiotropic drug resistance 1
Upregulated by FAW in Kanlow		Pavir.5KG452800	-1.02161	0.0392581	-0.329095	0.669838	AT5G14700		NAD(P)-binding Rossmann-fold superfamily protein
Upregulated by FAW in Kanlow		Pavir.4KG184400	-3.81049	0.0309184	-0.32736	0.916758	AT5G42930		alpha/beta-Hydrolases superfamily protein
Upregulated by FAW in Kanlow		Pavir.6KG024500	-1.32768	0.00235188	-0.326209	0.600173	AT4G12080	AHL1,ATAHL1	AT-hook motif nuclear-localized protein 1
Upregulated by FAW in Kanlow		Pavir.5KG688900	-2.34898	0.0124924	-0.32604	0.827033	AT1G05450		Bifunctional inhibitor/lipid-transfer protein/seed storage 2S albumin superfamily protein
Upregulated by FAW in Kanlow		Pavir.2NG515300	-1.68998	0.000146566	-0.315181	0.67627	AT2G36380	ATPDR6,PDR6	pleiotropic drug resistance 6
Upregulated by FAW in Kanlow		Pavir.3KG495500	-2.57787	0.0216716	-0.314857	0.867245	AT2G29065		GRAS family transcription factor
Upregulated by FAW in Kanlow		Pavir.6KG147200	-2.5408	2.80374e-05	-0.310176	0.844515	AT1G27480		alpha/beta-Hydrolases superfamily protein
Upregulated by FAW in Kanlow		Pavir.2NG061900	-1.01548	0.0235442	-0.309545	0.684311	AT4G02610		Aldolase-type TIM barrel family protein
Upregulated by FAW in Kanlow		Pavir.1NG040700	-1.55774	0.0167515	-0.307916	0.802497	AT2G45200	ATGOS12,GOS12	golgi snare 12
Upregulated by FAW in Kanlow		Pavir.9KG313600	-2.66264	0.00123381	-0.305703	0.806179	AT1G42550	PMI1	plastid movement impaired1
Upregulated by FAW in Kanlow		Pavir.2NG043600	-1.53483	0.00283192	-0.302544	0.757016	AT5G01420		Glutaredoxin family protein
Upregulated by FAW in Kanlow		Pavir.2NG448300	-1.39013	0.00410781	-0.301791	0.723549	AT3G61130	GAUT1,LGT1	galacturonosyltransferase 1
Upregulated by FAW in Kanlow		Pavir.9KG292800	-1.02103	0.00195438	-0.301097	0.568381	AT2G38820		Protein of unknown function (DUF506)
Upregulated by FAW in Kanlow		Pavir.6KG216900	-1.50148	0.0109289	-0.30051	0.790051	AT3G07130	ATPAP15,PAP15	purple acid phosphatase 15
Upregulated by FAW in Kanlow		Pavir.1KG149400	-1.40085	0.0489141	-0.298956	0.821736
Upregulated by FAW in Kanlow		Pavir.4NG154700	-1.26772	0.000207425	-0.297048	0.613059	AT3G13310		Chaperone DnaJ-domain superfamily protein
Upregulated by FAW in Kanlow		Pavir.5KG471500	-1.74751	0.00475212	-0.294569	0.813408	AT3G51895	AST12,SULTR3;1	sulfate transporter 3;1
Upregulated by FAW in Kanlow		Pavir.9NG070200	-1.48292	0.0352108	-0.294165	0.811191
Upregulated by FAW in Kanlow		Pavir.6KG103900	-2.04315	0.00484243	-0.293674	0.827033	AT2G35060	KUP11	K+ uptake permease 11
Upregulated by FAW in Kanlow		Pavir.7NG125600	-1.85856	1.59256e-05	-0.293301	0.684037	AT1G76740
Upregulated by FAW in Kanlow		Pavir.4KG369500	-1.40751	0.0116273	-0.29227	0.77085	AT3G12830		SAUR-like auxin-responsive protein family
Upregulated by FAW in Kanlow		Pavir.7NG379600	-2.56286	0.0419463	-0.29042	0.886867	AT2G42160	BRIZ1	zinc finger (ubiquitin-hydrolase) domain-containing protein
Upregulated by FAW in Kanlow		Pavir.5KG616600	-2.06602	0.00714014	-0.287645	0.794996	AT3G55090		ABC-2 type transporter family protein
Upregulated by FAW in Kanlow		Pavir.1KG460000	-1.30818	0.0333619	-0.28713	0.800899	AT1G32170	XTH30,XTR4	xyloglucan endotransglucosylase/hydrolase 30
Upregulated by FAW in Kanlow		Pavir.3KG462000	-1.44903	0.023674	-0.28435	0.812944	AT3G18830	ATPLT5,ATPMT5,PMT5	polyol/monosaccharide transporter 5
Upregulated by FAW in Kanlow		Pavir.2KG109700	-2.46411	5.56127e-05	-0.284248	0.92002	AT5G17540		HXXXD-type acyl-transferase family protein
Upregulated by FAW in Kanlow		Pavir.2KG578700	-1.47775	0.0130321	-0.280759	0.731989	AT5G19390		Rho GTPase activation protein (RhoGAP) with PH domain
Upregulated by FAW in Kanlow		Pavir.7KG317800	-2.31198	0.00195117	-0.280238	0.836666	AT1G79180	ATMYB63,MYB63	myb domain protein 63
Upregulated by FAW in Kanlow		Pavir.9KG438000	-1.11214	0.0126241	-0.280082	0.717029	AT5G47550		Cystatin/monellin superfamily protein
Upregulated by FAW in Kanlow		Pavir.1KG386100	-1.51946	0.0283582	-0.279924	0.832881	AT2G37040	ATPAL1,PAL1	PHE ammonia lyase 1
Upregulated by FAW in Kanlow		Pavir.7KG414700	-4.19412	0.0474316	-0.273396	0.962684	AT4G03210	XTH9	xyloglucan endotransglucosylase/hydrolase 9
Upregulated by FAW in Kanlow		Pavir.6KG079800	-1.18117	0.0189708	-0.271369	0.730791	AT1G77920		bZIP transcription factor family protein
Upregulated by FAW in Kanlow		Pavir.4NG036000	-1.01515	0.00823313	-0.269923	0.63934	AT2G45300		RNA 3\'-terminal phosphate cyclase/enolpyruvate transferase, alpha/beta
Upregulated by FAW in Kanlow		Pavir.5NG440700	-1.03162	0.0297467	-0.268229	0.741258	AT1G54560	ATXIE,XIE	Myosin family protein with Dil domain
Upregulated by FAW in Kanlow		Pavir.1KG252000	-1.03406	0.000716551	-0.2671	0.586946	AT2G18910		hydroxyproline-rich glycoprotein family protein
Upregulated by FAW in Kanlow		Pavir.9NG111800	-1.11156	0.0147729	-0.25838	0.752847	AT5G49720	ATGH9A1,DEC,GH9A1,IRX2,KOR,KOR1,RSW2,TSD1	glycosyl hydrolase 9A1
Upregulated by FAW in Kanlow		Pavir.9KG419100	-1.81521	0.0216546	-0.253002	0.871002	AT3G17100		sequence-specific DNA binding transcription factors
Upregulated by FAW in Kanlow		Pavir.2NG079900	-3.05655	0.0179448	-0.251868	0.936636	AT4G11650	ATOSM34,OSM34	osmotin 34
Upregulated by FAW in Kanlow		Pavir.9NG078900	-3.49244	0.00426308	-0.248068	0.89724	AT2G23520		Pyridoxal phosphate (PLP)-dependent transferases superfamily protein
Upregulated by FAW in Kanlow		Pavir.2KG590200	-1.64221	0.00070383	-0.247681	0.755933	AT3G06810	IBR3	acyl-CoA dehydrogenase-related
Upregulated by FAW in Kanlow		Pavir.3KG285800	-5.9023	0.000125512	-0.245935	0.949526	AT3G15670		Late embryogenesis abundant protein (LEA) family protein
Upregulated by FAW in Kanlow		Pavir.2KG250300	-2.35301	0.0347819	-0.244728	0.909719	AT1G08510	FATB	fatty acyl-ACP thioesterases B
Upregulated by FAW in Kanlow		Pavir.5NG157800	-1.71214	0.00531828	-0.244051	0.812877	AT3G48660		Protein of unknown function (DUF 3339)
Upregulated by FAW in Kanlow		Pavir.2KG589800	-2.01268	5.25969e-06	-0.242611	0.828534	AT5G05340		Peroxidase superfamily protein
Upregulated by FAW in Kanlow		Pavir.9KG093400	-1.45093	0.00416046	-0.241748	0.788157	AT5G18280	APY2,ATAPY2	apyrase 2
Upregulated by FAW in Kanlow		Pavir.1KG186000	-2.14741	0.000725684	-0.241669	0.835084	AT1G52140
Upregulated by FAW in Kanlow		Pavir.1NG491700	-1.98719	0.000590587	-0.241094	0.830337	AT5G65420	CYCD4;1	CYCLIN D4;1
Upregulated by FAW in Kanlow		Pavir.5NG645900	-1.64537	0.00538614	-0.24001	0.827975	AT4G23990	ATCSLG3,CSLG3	cellulose synthase like G3
Upregulated by FAW in Kanlow		Pavir.3KG205200	-1.14431	0.011732	-0.239583	0.771452	AT4G32940	GAMMA-VPE,GAMMAVPE	gamma vacuolar processing enzyme
Upregulated by FAW in Kanlow		Pavir.3KG494500	-2.33166	0.00893591	-0.238762	0.902772	AT2G28790		Pathogenesis-related thaumatin superfamily protein
Upregulated by FAW in Kanlow		Pavir.9KG580100	-1.33509	0.00213598	-0.238156	0.786645	AT2G05710	ACO3	aconitase 3
Upregulated by FAW in Kanlow		Pavir.4NG077500	-1.54993	0.00296816	-0.22663	0.821242	AT2G22125	CSI1	binding
Upregulated by FAW in Kanlow		Pavir.2NG382600	-1.0167	0.00239304	-0.226435	0.696349	AT1G06410	ATTPS7,ATTPSA,TPS7	trehalose-phosphatase/synthase 7
Upregulated by FAW in Kanlow		Pavir.8KG260900	-2.57193	0.0270552	-0.221855	0.931399	AT5G13930	ATCHS,CHS,TT4	Chalcone and stilbene synthase family protein
Upregulated by FAW in Kanlow		Pavir.8KG166700	-5.18814	0.000262998	-0.218632	0.932093	AT4G25980		Peroxidase superfamily protein
Upregulated by FAW in Kanlow		Pavir.8NG222600	-2.0574	4.71952e-06	-0.217319	0.816993	AT5G41040		HXXXD-type acyl-transferase family protein
Upregulated by FAW in Kanlow		Pavir.9NG001800	-1.36769	0.002172	-0.215133	0.81112	AT2G13690		PRLI-interacting factor, putative
Upregulated by FAW in Kanlow		Pavir.4KG222800	-1.47161	0.00544244	-0.214335	0.827303	AT1G26110	DCP5	decapping 5
Upregulated by FAW in Kanlow		Pavir.4NG272900	-2.40749	0.000108274	-0.212305	0.85202	AT5G65530		Protein kinase superfamily protein
Upregulated by FAW in Kanlow		Pavir.2KG570800	-3.03649	0.0103635	-0.21101	0.928051	AT5G49620	AtMYB78,MYB78	myb domain protein 78
Upregulated by FAW in Kanlow		Pavir.3NG103500	-2.95294	1.53537e-05	-0.210277	0.868197
Upregulated by FAW in Kanlow		Pavir.8KG344300	-3.76624	0.000470252	-0.208623	0.960974
Upregulated by FAW in Kanlow		Pavir.9NG662200	-1.96224	0.000511037	-0.207496	0.868682	AT2G39705	DVL11,RTFL8	ROTUNDIFOLIA like 8
Upregulated by FAW in Kanlow		Pavir.9NG737500	-1.4763	0.048244	-0.20678	0.856687	AT2G26640	KCS11	3-ketoacyl-CoA synthase 11
Upregulated by FAW in Kanlow		Pavir.5KG652600	-1.88775	0.00119036	-0.205483	0.858675	AT3G52240
Upregulated by FAW in Kanlow		Pavir.9NG337500	-2.86404	0.00336511	-0.204397	0.931262	AT5G09530		hydroxyproline-rich glycoprotein family protein
Upregulated by FAW in Kanlow		Pavir.5KG067700	-1.72283	0.0260314	-0.199432	0.90801	AT1G52770		Phototropic-responsive NPH3 family protein
Upregulated by FAW in Kanlow		Pavir.9KG128600	-1.36758	0.00653857	-0.198311	0.829235	AT4G24130		Protein of unknown function, DUF538
Upregulated by FAW in Kanlow		Pavir.J572700	-2.49277	0.0152657	-0.198292	0.934199
Upregulated by FAW in Kanlow		Pavir.4KG089100	-2.61902	2.09103e-06	-0.196457	0.841248
Upregulated by FAW in Kanlow		Pavir.3KG086500	-1.41397	6.2893e-06	-0.195776	0.75464	AT1G56720		Protein kinase superfamily protein
Upregulated by FAW in Kanlow		Pavir.2KG047700	-2.20221	0.0158843	-0.195444	0.92859	AT5G09530		hydroxyproline-rich glycoprotein family protein
Upregulated by FAW in Kanlow		Pavir.3KG297800	-2.04534	1.30779e-05	-0.193888	0.836154	AT1G76660
Upregulated by FAW in Kanlow		Pavir.9NG475500	-2.07761	3.7935e-05	-0.193445	0.862024	AT1G65680	ATEXPB2,ATHEXP BETA 1.4,EXPB2	expansin B2
Upregulated by FAW in Kanlow		Pavir.4KG325600	-1.60063	0.0255586	-0.183322	0.88095	AT1G76340	GONST3	golgi nucleotide sugar transporter 3
Upregulated by FAW in Kanlow		Pavir.4KG265100	-1.6568	0.00107107	-0.180304	0.865994	AT2G42840	PDF1	protodermal factor 1
Upregulated by FAW in Kanlow		Pavir.6KG316000	-2.36027	0.000936161	-0.180086	0.895758	AT2G10940		Bifunctional inhibitor/lipid-transfer protein/seed storage 2S albumin superfamily protein
Upregulated by FAW in Kanlow		Pavir.2NG028600	-4.33681	0.000429223	-0.179165	0.911508	AT3G23240	ATERF1,ERF1	ethylene response factor 1
Upregulated by FAW in Kanlow		Pavir.1NG359800	-1.91756	0.0102342	-0.179016	0.885783
Upregulated by FAW in Kanlow		Pavir.7NG272400	-2.39228	0.0155242	-0.1731	0.932295
Upregulated by FAW in Kanlow		Pavir.2NG350600	-2.35248	0.00759596	-0.172915	0.935425	AT1G05010	ACO4,EAT1,EFE	ethylene-forming enzyme
Upregulated by FAW in Kanlow		Pavir.5KG762300	-3.37199	0.00031449	-0.170355	0.948284	AT3G09270	ATGSTU8,GSTU8	glutathione S-transferase TAU 8
Upregulated by FAW in Kanlow		Pavir.8NG093800	-1.3986	0.0309256	-0.170015	0.897575	AT2G36800	DOGT1,UGT73C5	don-glucosyltransferase 1
Upregulated by FAW in Kanlow		Pavir.1KG507800	-1.25794	0.0113318	-0.169966	0.863836	AT1G73590	ATPIN1,PIN1	Auxin efflux carrier family protein
Upregulated by FAW in Kanlow		Pavir.4NG203800	-2.676	0.00483545	-0.169513	0.93983	AT4G25750		ABC-2 type transporter family protein
Upregulated by FAW in Kanlow		Pavir.4NG228200	-1.63033	0.00925106	-0.165569	0.871889	AT1G24160
Upregulated by FAW in Kanlow		Pavir.6KG154400	-1.04806	0.00581845	-0.165088	0.829235	AT3G21240	4CL2,AT4CL2	4-coumarate:CoA ligase 2
Upregulated by FAW in Kanlow		Pavir.9NG161800	-1.36734	0.0342294	-0.165071	0.894161	AT4G08150	BP,BP1,KNAT1	KNOTTED-like from Arabidopsis thaliana
Upregulated by FAW in Kanlow		Pavir.J096500	-3.72166	0.00576257	-0.163877	0.938778	AT4G15490	UGT84A3	UDP-Glycosyltransferase superfamily protein
Upregulated by FAW in Kanlow		Pavir.7NG300400	-1.43282	1.27358e-07	-0.163403	0.777887	AT2G18050	HIS1-3	histone H1-3
Upregulated by FAW in Kanlow		Pavir.5KG191700	-1.88133	0.00387881	-0.162833	0.913241	AT2G47485
Upregulated by FAW in Kanlow		Pavir.1NG547900	-1.24631	9.89209e-05	-0.153622	0.821064	AT5G23280		TCP family transcription factor
Upregulated by FAW in Kanlow		Pavir.9KG016900	-3.41846	0.00214603	-0.151595	0.941888	AT2G02850	ARPN	plantacyanin
Upregulated by FAW in Kanlow		Pavir.3NG216500	-3.07426	0.00233632	-0.147354	0.946463	AT5G47720		Thiolase family protein
Upregulated by FAW in Kanlow		Pavir.9KG026600	-1.25294	0.0172956	-0.14131	0.899443	AT5G49720	ATGH9A1,DEC,GH9A1,IRX2,KOR,KOR1,RSW2,TSD1	glycosyl hydrolase 9A1
Upregulated by FAW in Kanlow		Pavir.2NG603900	-1.78886	0.00193197	-0.14044	0.901274	AT1G09540	ATMYB61,MYB61	myb domain protein 61
Upregulated by FAW in Kanlow		Pavir.5KG118300	-5.07847	0.00154784	-0.139276	0.965624	AT1G68320	AtMYB62,BW62B,BW62C,MYB62	myb domain protein 62
Upregulated by FAW in Kanlow		Pavir.5NG069900	-4.07851	0.0355694	-0.138273	0.955633
Upregulated by FAW in Kanlow		Pavir.J206300	-2.61411	0.0309658	-0.137696	0.953047	AT4G13400		2-oxoglutarate (2OG) and Fe(II)-dependent oxygenase superfamily protein
Upregulated by FAW in Kanlow		Pavir.5NG122600	-1.49242	0.0392285	-0.135269	0.944016
Upregulated by FAW in Kanlow		Pavir.9NG542100	-1.96953	0.0293002	-0.134133	0.929222	AT5G20870		O-Glycosyl hydrolases family 17 protein
Upregulated by FAW in Kanlow		Pavir.9KG582500	-1.35347	0.00421107	-0.133645	0.898492	AT4G39490	CYP96A10	cytochrome P450, family 96, subfamily A, polypeptide 10
Upregulated by FAW in Kanlow		Pavir.1KG321800	-1.24301	0.0033785	-0.132393	0.883081	AT5G46940		Plant invertase/pectin methylesterase inhibitor superfamily protein
Upregulated by FAW in Kanlow		Pavir.3NG031100	-1.16632	0.000812184	-0.131205	0.856021	AT1G58100		TCP family transcription factor
Upregulated by FAW in Kanlow		Pavir.4KG114300	-1.87551	0.0183215	-0.130413	0.935509	AT3G07880	SCN1	Immunoglobulin E-set superfamily protein
Upregulated by FAW in Kanlow		Pavir.3KG165000	-3.29692	0.0180532	-0.129889	0.965803	AT3G16500	IAA26,PAP1	phytochrome-associated protein 1
Upregulated by FAW in Kanlow		Pavir.2KG334900	-1.7223	0.000964441	-0.127706	0.915889
Upregulated by FAW in Kanlow		Pavir.6KG208600	-3.39819	1.97343e-10	-0.123772	0.935053	AT2G28380	DRB2	dsRNA-binding protein 2
Upregulated by FAW in Kanlow		Pavir.8KG392900	-4.46859	0.0266023	-0.123645	0.974096	AT3G22880	ARLIM15,ATDMC1,DMC1	DNA repair (Rad51) family protein
Upregulated by FAW in Kanlow		Pavir.2NG323300	-1.14402	0.0476294	-0.116686	0.929627	AT1G68020	ATTPS6,TPS6	UDP-Glycosyltransferase / trehalose-phosphatase family protein
Upregulated by FAW in Kanlow		Pavir.6NG145100	-2.36894	0.0469925	-0.111235	0.978859	AT5G25610	ATRD22,RD22	BURP domain-containing protein
Upregulated by FAW in Kanlow		Pavir.5KG264200	-1.94735	0.0239091	-0.110381	0.965513	AT3G17390	MAT4,MTO3,SAMS3	S-adenosylmethionine synthetase family protein
Upregulated by FAW in Kanlow		Pavir.2KG270900	-1.36088	0.0323354	-0.110355	0.944684	AT2G45580	CYP76C3	cytochrome P450, family 76, subfamily C, polypeptide 3
Upregulated by FAW in Kanlow		Pavir.9NG684400	-1.72781	0.00706098	-0.102817	0.952464
Upregulated by FAW in Kanlow		Pavir.7KG321000	-3.8849	4.34731e-06	-0.0995	0.955727	AT4G08700	ATPUP13	Drug/metabolite transporter superfamily protein
Upregulated by FAW in Kanlow		Pavir.9NG580600	-5.34669	0.022067	-0.0971917	0.995557	AT2G41430	CID1,ERD15,LSR1	dehydration-induced protein (ERD15)
Upregulated by FAW in Kanlow		Pavir.1KG421600	-2.72385	0.0191585	-0.093154	0.97227	AT1G02070
Upregulated by FAW in Kanlow		Pavir.5KG063800	-1.37919	0.0107666	-0.0878958	0.952585	AT3G62160		HXXXD-type acyl-transferase family protein
Upregulated by FAW in Kanlow		Pavir.8NG231000	-2.6061	9.076e-09	-0.0822887	0.945924	AT5G50600	ATHSD1,HSD1	hydroxysteroid dehydrogenase 1
Upregulated by FAW in Kanlow		Pavir.9NG072300	-1.7669	0.00504445	-0.0807664	0.965074	AT2G37710	RLK	receptor lectin kinase
Upregulated by FAW in Kanlow		Pavir.5NG099700	-3.75473	0.00835974	-0.0805402	0.992651	AT1G53280		Class I glutamine amidotransferase-like superfamily protein
Upregulated by FAW in Kanlow		Pavir.3KG216700	-1.65495	0.0482018	-0.0765469	0.983545	AT2G25625
Upregulated by FAW in Kanlow		Pavir.9NG578600	-1.17057	0.0407806	-0.07267	0.960489	AT5G19390		Rho GTPase activation protein (RhoGAP) with PH domain
Upregulated by FAW in Kanlow		Pavir.3NG123600	-1.70024	0.00202753	-0.0723599	0.962965	AT5G19410		ABC-2 type transporter family protein
Upregulated by FAW in Kanlow		Pavir.3NG318300	-7.27305	5.12634e-11	-0.0709955	0.992517
Upregulated by FAW in Kanlow		Pavir.3KG514600	-1.98764	0.029584	-0.0694386	0.986992	AT1G06520	ATGPAT1,GPAT1	glycerol-3-phosphate acyltransferase 1
Upregulated by FAW in Kanlow		Pavir.1NG558900	-1.43376	0.040557	-0.0658625	0.979389	AT2G20190	ATCLASP,CLASP	CLIP-associated protein
Upregulated by FAW in Kanlow		Pavir.2KG379900	-1.29276	0.0445067	-0.0648041	0.970916	AT4G12350	AtMYB42,MYB42	myb domain protein 42
Upregulated by FAW in Kanlow		Pavir.7NG341600	-3.17315	0.0240612	-0.0617661	0.986773
Upregulated by FAW in Kanlow		Pavir.6NG052600	-1.02559	0.0152556	-0.0584751	0.958176	AT3G13682	LDL2	LSD1-like2
Upregulated by FAW in Kanlow		Pavir.9KG149900	-2.39119	0.00233632	-0.0558367	0.990014	AT1G17840	ABCG11,ATWBC11,COF1,DSO,WBC11	white-brown complex homolog protein 11
Upregulated by FAW in Kanlow		Pavir.5NG359700	-2.42094	0.0104582	-0.0554987	0.99262	AT5G56960		basic helix-loop-helix (bHLH) DNA-binding family protein
Upregulated by FAW in Kanlow		Pavir.1NG309300	-1.20953	0.00640145	-0.0539516	0.968977	AT5G64330	JK218,NPH3,RPT3	Phototropic-responsive NPH3 family protein
Upregulated by FAW in Kanlow		Pavir.7NG000200	-8.44232	2.77036e-08	-0.0504853	0.995557	AT2G39050		hydroxyproline-rich glycoprotein family protein
Upregulated by FAW in Kanlow		Pavir.9NG126700	-1.80711	0.0359515	-0.0504853	0.995557
Upregulated by FAW in Kanlow		Pavir.8KG077600	-6.0714	1.69319e-05	-0.0504853	0.995557
Upregulated by FAW in Kanlow		Pavir.3KG213400	-1.88601	0.0261976	-0.0504853	0.995557
Upregulated by FAW in Kanlow		Pavir.5KG016600	-2.3883	0.00982392	-0.0504853	0.995557
Upregulated by FAW in Kanlow		Pavir.7NG262800	-8.67196	1.72761e-08	-0.0504853	0.995557	AT3G54420	ATCHITIV,ATEP3,CHIV,EP3	homolog of carrot EP3-3 chitinase
Upregulated by FAW in Kanlow		Pavir.6KG077000	-3.79284	2.4378e-05	-0.0504853	0.995557	AT2G30770	CYP71A13	cytochrome P450, family 71, subfamily A, polypeptide 13
Upregulated by FAW in Kanlow		Pavir.9NG574000	-2.89478	0.000731732	-0.0504853	0.995557	AT5G23960	ATTPS21,TPS21	terpene synthase 21
Upregulated by FAW in Kanlow		Pavir.6KG002700	-3.78429	0.00436148	-0.0504853	0.995557
Upregulated by FAW in Kanlow		Pavir.8NG117600	-3.9472	0.000776447	-0.0504853	0.995557
Upregulated by FAW in Kanlow		Pavir.7NG425500	-5.31469	0.0344242	-0.0504852	0.995801	AT3G51240	F3\'H,F3H,TT6	flavanone 3-hydroxylase
Upregulated by FAW in Kanlow		Pavir.2NG552000	-1.62093	0.0342844	-0.050217	0.990905
Upregulated by FAW in Kanlow		Pavir.9NG096900	-1.33868	0.0022235	-0.0451599	0.976876	AT5G60920	COB	COBRA-like extracellular glycosyl-phosphatidyl inositol-anchored protein family
Upregulated by FAW in Kanlow		Pavir.5KG557300	-1.01592	0.0314587	-0.0440097	0.97983	AT3G62760	ATGSTF13	Glutathione S-transferase family protein
Upregulated by FAW in Kanlow		Pavir.4NG060200	-1.15562	0.0066859	-0.041585	0.980479	AT1G45688
Upregulated by FAW in Kanlow		Pavir.9KG172400	-1.3322	0.0435989	-0.0397673	0.992651	AT2G38110	ATGPAT6,GPAT6	glycerol-3-phosphate acyltransferase 6
Upregulated by FAW in Kanlow		Pavir.3KG090300	-2.38047	0.00426319	-0.0396259	0.989884	AT3G58690		Protein kinase superfamily protein
Upregulated by FAW in Kanlow		Pavir.6KG167500	-3.58314	0.021099	-0.0318242	0.995557
Upregulated by FAW in Kanlow		Pavir.1KG534400	-2.09661	2.64167e-05	-0.0316729	0.991838	AT4G13180		NAD(P)-binding Rossmann-fold superfamily protein
Upregulated by FAW in Kanlow		Pavir.9KG561300	-1.55565	0.0193662	-0.0299053	0.995557	AT5G03680	PTL	Duplicated homeodomain-like superfamily protein
Upregulated by FAW in Kanlow		Pavir.3KG374600	-1.87045	2.87589e-06	-0.0297809	0.990924	AT3G43810	CAM7	calmodulin 7
Upregulated by FAW in Kanlow		Pavir.4KG222500	-1.05517	0.0240021	-0.0293213	0.992284	AT4G23180	CRK10,RLK4	cysteine-rich RLK (RECEPTOR-like protein kinase) 10
Upregulated by FAW in Kanlow		Pavir.1NG048300	-3.07944	0.00474977	-0.0254443	0.995557	AT1G61680	ATTPS14,TPS14	terpene synthase 14
Upregulated by FAW in Kanlow		Pavir.4KG300600	-1.37626	0.0128844	-0.023472	0.995557	AT1G14360	ATUTR3,UTR3	UDP-galactose transporter 3
Upregulated by FAW in Kanlow		Pavir.5NG552000	-1.27437	0.0172012	-0.0178108	0.995557	AT2G41540	GPDHC1	6-phosphogluconate dehydrogenase family protein
Upregulated by FAW in Kanlow		Pavir.5KG128400	-3.52612	6.27133e-05	-0.0160132	0.995557	AT3G18180		Glycosyltransferase family 61 protein
Upregulated by FAW in Kanlow		Pavir.4KG298200	-1.61454	0.000485901	-0.0157236	0.995557	AT1G34110		Leucine-rich receptor-like protein kinase family protein
Upregulated by FAW in Kanlow		Pavir.3KG164900	-3.29665	0.0169996	-0.0130443	0.996273
Upregulated by FAW in Kanlow		Pavir.9NG566400	-1.1949	0.0410615	-0.0104339	0.995557	AT1G56720		Protein kinase superfamily protein
Upregulated by FAW in Kanlow		Pavir.J227000	-1.20196	9.24051e-05	-0.00843787	0.995557	AT5G60970	TCP5	TEOSINTE BRANCHED 1, cycloidea and PCF transcription factor 5
Upregulated by FAW in Kanlow		Pavir.7KG091900	-2.94741	0.0287614	-0.0074372	0.998095	AT4G08455		BTB/POZ domain-containing protein
Upregulated by FAW in Kanlow		Pavir.J175400	-4.82437	0.0179485	-0.0035456	0.998845
Upregulated by FAW in Kanlow		Pavir.1KG416200	-1.54409	4.06928e-07	-0.00134568	0.998765	AT5G07450	CYCP4;3	cyclin p4;3
Upregulated by FAW in Kanlow		Pavir.4KG319900	-1.65914	0.00306974	-0.000454326	0.999737	AT3G15760
Upregulated by FAW in Kanlow		Pavir.9KG158800	-2.42569	8.25326e-05	0.000720236	0.9996	AT5G23190	CYP86B1	cytochrome P450, family 86, subfamily B, polypeptide 1
Upregulated by FAW in Kanlow		Pavir.7NG341100	-2.13031	0.0235948	0.00111467	0.9996	AT2G24190		NAD(P)-binding Rossmann-fold superfamily protein
Upregulated by FAW in Kanlow		Pavir.9KG307400	-2.541	0.0244154	0.00724503	0.996911	AT1G64670	BDG1	alpha/beta-Hydrolases superfamily protein
Upregulated by FAW in Kanlow		Pavir.1KG465000	-1.46195	0.0198154	0.00782602	0.996273	AT4G19110		Protein kinase superfamily protein
Upregulated by FAW in Kanlow		Pavir.5NG344300	-1.29409	0.0128007	0.0117587	0.995557	AT1G48210		Protein kinase superfamily protein
Upregulated by FAW in Kanlow		Pavir.2KG148500	-1.81494	0.0357738	0.0122959	0.996273	AT4G08455		BTB/POZ domain-containing protein
Upregulated by FAW in Kanlow		Pavir.5NG326200	-1.83666	0.0144818	0.022259	0.995557
Upregulated by FAW in Kanlow		Pavir.4KG305400	-1.40383	0.00244276	0.0251759	0.995557	AT4G17150		alpha/beta-Hydrolases superfamily protein
Upregulated by FAW in Kanlow		Pavir.3NG317300	-1.93542	0.0015536	0.0255848	0.995557	AT3G62160		HXXXD-type acyl-transferase family protein
Upregulated by FAW in Kanlow		Pavir.3NG325200	-1.09131	0.0352363	0.0295932	0.992844	AT1G29150	ATS9,RPN6	non-ATPase subunit 9
Upregulated by FAW in Kanlow		Pavir.2NG224400	-2.93799	0.00010703	0.0306066	0.995557	AT5G48930	HCT	hydroxycinnamoyl-CoA shikimate/quinate hydroxycinnamoyl transferase
Upregulated by FAW in Kanlow		Pavir.2KG227400	-2.88691	0.047059	0.0347151	0.995557	AT5G09520		hydroxyproline-rich glycoprotein family protein
Upregulated by FAW in Kanlow		Pavir.9NG245600	-2.25569	0.00152092	0.0373601	0.995557	AT4G24130		Protein of unknown function, DUF538
Upregulated by FAW in Kanlow		Pavir.9NG186800	-2.86562	0.0121994	0.0390949	0.995557	AT2G34650	ABR,PID	Protein kinase superfamily protein
Upregulated by FAW in Kanlow		Pavir.6KG041100	-2.77566	0.00523774	0.0393619	0.994569
Upregulated by FAW in Kanlow		Pavir.J408500	-1.2093	0.0169996	0.0433483	0.98066	AT5G59950		RNA-binding (RRM/RBD/RNP motifs) family protein
Upregulated by FAW in Kanlow		Pavir.9KG384700	-1.35586	0.0280744	0.0470749	0.987647	AT4G13600		Carbohydrate-binding X8 domain superfamily protein
Upregulated by FAW in Kanlow		Pavir.8KG216100	-6.24696	0.000591856	0.0493332	0.995557	AT4G31500	ATR4,CYP83B1,RED1,RNT1,SUR2	cytochrome P450, family 83, subfamily B, polypeptide 1
Upregulated by FAW in Kanlow		Pavir.9NG063700	-1.83019	0.000468195	0.0495151	0.976567	AT1G55360		Protein of Unknown Function (DUF239)
Upregulated by FAW in Kanlow		Pavir.9NG090300	-1.103	0.0146337	0.0532116	0.970916	AT4G14680	APS3	Pseudouridine synthase/archaeosine transglycosylase-like family protein
Upregulated by FAW in Kanlow		Pavir.1NG373100	-1.55668	0.00297806	0.0539344	0.977809	AT4G36250	ALDH3F1	aldehyde dehydrogenase 3F1
Upregulated by FAW in Kanlow		Pavir.7NG284900	-2.05519	0.000812523	0.0543602	0.984767	AT4G35240		Protein of unknown function (DUF630 and DUF632)
Upregulated by FAW in Kanlow		Pavir.4KG121000	-2.44151	0.0183809	0.0560528	0.995557	AT1G20030		Pathogenesis-related thaumatin superfamily protein
Upregulated by FAW in Kanlow		Pavir.2NG038700	-1.36585	0.000780124	0.0607672	0.961003	AT2G34680	AIR9	Outer arm dynein light chain 1 protein
Upregulated by FAW in Kanlow		Pavir.7KG374400	-1.41655	0.00771038	0.0634082	0.963304	AT1G61210		Transducin/WD40 repeat-like superfamily protein
Upregulated by FAW in Kanlow		Pavir.3NG012500	-1.62945	0.00122408	0.0670102	0.9665	AT3G06080	TBL10	Plant protein of unknown function (DUF828)
Upregulated by FAW in Kanlow		Pavir.5KG613000	-2.11979	0.002303	0.0710927	0.98176	AT5G58490		NAD(P)-binding Rossmann-fold superfamily protein
Upregulated by FAW in Kanlow		Pavir.2NG053500	-2.82132	7.22091e-05	0.0753382	0.975133	AT2G48140	EDA4	Bifunctional inhibitor/lipid-transfer protein/seed storage 2S albumin superfamily protein
Upregulated by FAW in Kanlow		Pavir.6NG354000	-1.45104	0.00123348	0.0817538	0.947392	AT4G38620	ATMYB4,MYB4	myb domain protein 4
Upregulated by FAW in Kanlow		Pavir.3NG241000	-1.1194	0.0184803	0.0846914	0.941888	AT1G67890		PAS domain-containing protein tyrosine kinase family protein
Upregulated by FAW in Kanlow		Pavir.9NG126100	-2.22076	0.0491254	0.0866481	0.967291	AT5G66770		GRAS family transcription factor
Upregulated by FAW in Kanlow		Pavir.7NG134300	-2.71524	0.000485561	0.0937436	0.987647	AT5G41040		HXXXD-type acyl-transferase family protein
Upregulated by FAW in Kanlow		Pavir.9KG394700	-1.17092	0.0270552	0.094185	0.93983	AT2G26260	3BETAHSD/D2,AT3BETAHSD/D2	3beta-hydroxysteroid-dehydrogenase/decarboxylase isoform 2
Upregulated by FAW in Kanlow		Pavir.3NG317600	-2.00902	0.0232343	0.100269	0.959648	AT2G37630	AS1,ATMYB91,ATPHAN,MYB91	myb-like HTH transcriptional regulator family protein
Upregulated by FAW in Kanlow		Pavir.1NG358200	-2.6565	0.01727	0.100474	0.98066	AT2G02100	LCR69,PDF2.2	low-molecular-weight cysteine-rich 69
Upregulated by FAW in Kanlow		Pavir.5KG600100	-1.11371	0.0176035	0.102887	0.928275	AT5G01990		Auxin efflux carrier family protein
Upregulated by FAW in Kanlow		Pavir.8NG259600	-2.29859	0.0155704	0.109363	0.977862	AT1G60730		NAD(P)-linked oxidoreductase superfamily protein
Upregulated by FAW in Kanlow		Pavir.6NG279100	-1.24376	0.0369499	0.109693	0.9388
Upregulated by FAW in Kanlow		Pavir.4NG101200	-2.04929	0.0117721	0.111848	0.951975	AT1G74460		GDSL-like Lipase/Acylhydrolase superfamily protein
Upregulated by FAW in Kanlow		Pavir.2KG086900	-1.55527	0.012212	0.114954	0.941024	AT3G22970		Protein of unknown function (DUF506)
Upregulated by FAW in Kanlow		Pavir.9KG381800	-1.91581	0.00010526	0.116947	0.927879	AT3G50660	CLM,CYP90B1,DWF4,PSC1,SAV1,SNP2	Cytochrome P450 superfamily protein
Upregulated by FAW in Kanlow		Pavir.3KG387800	-1.06228	0.0424618	0.117205	0.918854	AT3G56400	ATWRKY70,WRKY70	WRKY DNA-binding protein 70
Upregulated by FAW in Kanlow		Pavir.1NG146900	-1.20705	0.0157302	0.124994	0.90798	AT5G45910		GDSL-like Lipase/Acylhydrolase superfamily protein
Upregulated by FAW in Kanlow		Pavir.1KG184300	-2.93252	0.000467415	0.125536	0.957782	AT1G78570	ATRHM1,RHM1,ROL1	rhamnose biosynthesis 1
Upregulated by FAW in Kanlow		Pavir.2NG532200	-1.54091	0.0106613	0.125867	0.931516	AT5G54240		Protein of unknown function (DUF1223)
Upregulated by FAW in Kanlow		Pavir.2NG607300	-1.34735	0.0313641	0.127524	0.929553	AT5G08530	CI51	51 kDa subunit of complex I
Upregulated by FAW in Kanlow		Pavir.7KG357800	-1.21872	0.00454478	0.128385	0.888889	AT2G13610		ABC-2 type transporter family protein
Upregulated by FAW in Kanlow		Pavir.9KG485000	-2.30368	0.000734098	0.134202	0.938778	AT3G55090		ABC-2 type transporter family protein
Upregulated by FAW in Kanlow		Pavir.3NG283600	-2.34041	0.00336834	0.135033	0.942358	AT3G54250		GHMP kinase family protein
Upregulated by FAW in Kanlow		Pavir.2NG127200	-1.14749	0.00453322	0.135411	0.866409	AT5G05170	ATCESA3,ATH-B,CESA3,CEV1,IXR1	Cellulose synthase family protein
Upregulated by FAW in Kanlow		Pavir.9KG363300	-4.47607	0.000139153	0.135676	0.931274	AT2G04160	AIR3	Subtilisin-like serine endopeptidase family protein
Upregulated by FAW in Kanlow		Pavir.5NG590200	-1.19111	0.0101761	0.136742	0.888557	AT4G39400	ATBRI1,BIN1,BRI1,CBB2,DWF2	Leucine-rich receptor-like protein kinase family protein
Upregulated by FAW in Kanlow		Pavir.9NG692600	-2.00776	0.020197	0.137019	0.951393	AT3G55090		ABC-2 type transporter family protein
Upregulated by FAW in Kanlow		Pavir.9NG725800	-1.58187	9.84889e-07	0.14559	0.832881	AT3G13980
Upregulated by FAW in Kanlow		Pavir.3NG054900	-1.5296	0.00677148	0.153745	0.897462	AT1G27850
Upregulated by FAW in Kanlow		Pavir.9KG064200	-1.59376	2.50974e-06	0.154535	0.831555	AT3G22550		Protein of unknown function (DUF581)
Upregulated by FAW in Kanlow		Pavir.9KG533800	-1.98596	0.0281036	0.15738	0.935425	AT5G24910	CYP714A1	cytochrome P450, family 714, subfamily A, polypeptide 1
Upregulated by FAW in Kanlow		Pavir.4KG062400	-1.37725	0.0392285	0.158312	0.902772	AT1G56130		Leucine-rich repeat transmembrane protein kinase
Upregulated by FAW in Kanlow		Pavir.2KG495000	-1.27918	0.00498383	0.160328	0.866755	AT5G41920		GRAS family transcription factor
Upregulated by FAW in Kanlow		Pavir.J578600	-1.94073	0.0488454	0.160674	0.945855
Upregulated by FAW in Kanlow		Pavir.4KG069400	-1.31218	0.00626097	0.161934	0.867628	AT5G35200		ENTH/ANTH/VHS superfamily protein
Upregulated by FAW in Kanlow		Pavir.3KG214400	-4.05967	0.046657	0.1701	0.951379	AT3G50870	GATA18,HAN,MNP	GATA type zinc finger transcription factor family protein
Upregulated by FAW in Kanlow		Pavir.5KG071100	-2.18779	0.0158145	0.170316	0.902337	AT1G60800	NIK3	NSP-interacting kinase 3
Upregulated by FAW in Kanlow		Pavir.3KG018000	-2.20046	0.0211358	0.172073	0.945425	AT5G03990
Upregulated by FAW in Kanlow		Pavir.9KG547900	-1.10092	0.04505	0.176575	0.861747	AT5G52760		Copper transport protein family
Upregulated by FAW in Kanlow		Pavir.6KG066500	-2.42526	0.00310066	0.176969	0.926298	AT4G05460		RNI-like superfamily protein
Upregulated by FAW in Kanlow		Pavir.6KG163900	-2.19286	0.00211904	0.1783	0.914725	AT2G26150	ATHSFA2,HSFA2	heat shock transcription factor A2
Upregulated by FAW in Kanlow		Pavir.6NG052000	-4.78746	0.00277225	0.180662	0.972898
Upregulated by FAW in Kanlow		Pavir.2KG381100	-2.24422	1.79391e-10	0.18133	0.812451	AT1G75680	AtGH9B7,GH9B7	glycosyl hydrolase 9B7
Upregulated by FAW in Kanlow		Pavir.1NG509000	-1.75617	0.000185782	0.183688	0.855061	AT1G64980		Nucleotide-diphospho-sugar transferases superfamily protein
Upregulated by FAW in Kanlow		Pavir.7NG264700	-2.81828	0.00633443	0.183908	0.928039	AT4G12690		Plant protein of unknown function (DUF868)
Upregulated by FAW in Kanlow		Pavir.2KG585300	-1.40032	0.00531828	0.184512	0.862103	AT3G51950		Zinc finger (CCCH-type) family protein / RNA recognition motif (RRM)-containing protein
Upregulated by FAW in Kanlow		Pavir.9KG023500	-4.09655	0.00873138	0.185553	0.963869	AT1G75900		GDSL-like Lipase/Acylhydrolase superfamily protein
Upregulated by FAW in Kanlow		Pavir.9NG105000	-4.92532	0.0101761	0.186364	0.945866	AT5G21150	AGO9	Argonaute family protein
Upregulated by FAW in Kanlow		Pavir.6NG200800	-2.12787	0.00993431	0.191908	0.9193	AT2G20520	FLA6	FASCICLIN-like arabinogalactan 6
Upregulated by FAW in Kanlow		Pavir.9KG499800	-2.59062	0.0293604	0.194112	0.913	AT2G39830	DAR2	DA1-related protein 2
Upregulated by FAW in Kanlow		Pavir.9NG781700	-1.99105	0.0302141	0.196713	0.957062	AT5G62150		peptidoglycan-binding LysM domain-containing protein
Upregulated by FAW in Kanlow		Pavir.1KG469700	-1.99837	0.0429901	0.19747	0.888445	AT2G18360		alpha/beta-Hydrolases superfamily protein
Upregulated by FAW in Kanlow		Pavir.5KG006300	-1.22129	0.00854962	0.203942	0.793237	AT1G64500		Glutaredoxin family protein
Upregulated by FAW in Kanlow		Pavir.3NG009400	-2.79245	7.48175e-06	0.20612	0.87077	AT2G41370	BOP2	Ankyrin repeat family protein / BTB/POZ domain-containing protein
Upregulated by FAW in Kanlow		Pavir.J683200	-1.20959	0.0127808	0.207002	0.834643	AT4G35270		Plant regulator RWP-RK family protein
Upregulated by FAW in Kanlow		Pavir.J126000	-2.26867	0.00155651	0.209252	0.873086
Upregulated by FAW in Kanlow		Pavir.2NG263100	-1.23103	0.0172705	0.210175	0.835396	AT3G52940	ELL1,FK,HYD2	Ergosterol biosynthesis ERG4/ERG24 family
Upregulated by FAW in Kanlow		Pavir.J523100	-1.47242	0.013021	0.211384	0.859782	AT5G28770	AtbZIP63,BZO2H3	bZIP transcription factor family protein
Upregulated by FAW in Kanlow		Pavir.4KG364300	-1.17871	0.033369	0.211741	0.82911
Upregulated by FAW in Kanlow		Pavir.1NG373700	-1.83855	0.019891	0.215126	0.893671	AT1G33260		Protein kinase superfamily protein
Upregulated by FAW in Kanlow		Pavir.1KG487600	-2.01433	0.0329429	0.217405	0.903125	AT5G47750	D6PKL2,PK5	D6 protein kinase like 2
Upregulated by FAW in Kanlow		Pavir.1KG238900	-2.19509	0.00838699	0.221127	0.838147	AT2G36490	DML1,ROS1	demeter-like 1
Upregulated by FAW in Kanlow		Pavir.4KG019700	-1.30808	0.0172718	0.226163	0.829526	AT2G36530	ENO2,LOS2	Enolase
Upregulated by FAW in Kanlow		Pavir.7KG389600	-1.38674	0.0272836	0.22674	0.833716	AT5G55280	ATFTSZ1-1,CPFTSZ,FTSZ1-1	homolog of bacterial cytokinesis Z-ring protein FTSZ 1-1
Upregulated by FAW in Kanlow		Pavir.4KG203000	-2.51856	0.0013954	0.229038	0.834849	AT1G74460		GDSL-like Lipase/Acylhydrolase superfamily protein
Upregulated by FAW in Kanlow		Pavir.2KG060900	-2.1442	0.00645862	0.236425	0.911905	AT3G22620		Bifunctional inhibitor/lipid-transfer protein/seed storage 2S albumin superfamily protein
Upregulated by FAW in Kanlow		Pavir.4KG019600	-1.30982	0.0166424	0.237224	0.820703
Upregulated by FAW in Kanlow		Pavir.9NG303300	-1.08084	0.0331958	0.240238	0.795607	AT5G13810		Glutaredoxin family protein
Upregulated by FAW in Kanlow		Pavir.5KG190000	-1.71854	0.00945189	0.245262	0.844716	AT3G06650	ACLB-1	ATP-citrate lyase B-1
Upregulated by FAW in Kanlow		Pavir.7NG238000	-2.53656	0.01889	0.250804	0.82985	AT5G06940		Leucine-rich repeat receptor-like protein kinase family protein
Upregulated by FAW in Kanlow		Pavir.6NG369400	-2.47486	0.0165326	0.255211	0.903243	AT2G27770		Plant protein of unknown function (DUF868)
Upregulated by FAW in Kanlow		Pavir.8NG354000	-2.29297	0.01766	0.256509	0.769964	AT3G08780
Upregulated by FAW in Kanlow		Pavir.9NG483500	-1.20624	0.0312023	0.258911	0.816436	AT3G53810		Concanavalin A-like lectin protein kinase family protein
Upregulated by FAW in Kanlow		Pavir.7KG027300	-1.54832	0.000143113	0.26324	0.905844	AT2G47800	ATMRP4,EST3,MRP4	multidrug resistance-associated protein 4
Upregulated by FAW in Kanlow		Pavir.4NG003800	-2.89999	1.63193e-07	0.265308	0.829911	AT3G61490		Pectin lyase-like superfamily protein
Upregulated by FAW in Kanlow		Pavir.2KG229100	-1.51323	0.0024633	0.271676	0.802497	AT5G48540		receptor-like protein kinase-related family protein
Upregulated by FAW in Kanlow		Pavir.5NG175100	-4.60737	0.00932803	0.272908	0.869374	AT2G18150		Peroxidase superfamily protein
Upregulated by FAW in Kanlow		Pavir.1NG196100	-1.55622	0.000343887	0.275939	0.728727	AT2G01210		Leucine-rich repeat protein kinase family protein
Upregulated by FAW in Kanlow		Pavir.7KG353100	-2.2703	0.0261139	0.277273	0.869374	AT2G27920	SCPL51	serine carboxypeptidase-like 51
Upregulated by FAW in Kanlow		Pavir.7KG353200	-2.2703	0.0261139	0.277273	0.869374
Upregulated by FAW in Kanlow		Pavir.5KG688800	-1.8021	0.0113318	0.277989	0.841248	AT3G22600		Bifunctional inhibitor/lipid-transfer protein/seed storage 2S albumin superfamily protein
Upregulated by FAW in Kanlow		Pavir.8KG371300	-1.4215	0.0447188	0.281863	0.813516	AT5G27950		P-loop containing nucleoside triphosphate hydrolases superfamily protein
Upregulated by FAW in Kanlow		Pavir.J648100	-1.3139	0.000589972	0.285885	0.650399	AT5G09810	ACT7	actin 7
Upregulated by FAW in Kanlow		Pavir.9NG567100	-5.44871	0.00573087	0.287366	0.920217	AT2G41430	CID1,ERD15,LSR1	dehydration-induced protein (ERD15)
Upregulated by FAW in Kanlow		Pavir.9KG540400	-1.0822	0.0123381	0.28807	0.693331	AT1G68020	ATTPS6,TPS6	UDP-Glycosyltransferase / trehalose-phosphatase family protein
Upregulated by FAW in Kanlow		Pavir.5KG586500	-2.35678	0.0024239	0.291674	0.89387	AT2G40890	CYP98A3	cytochrome P450, family 98, subfamily A, polypeptide 3
Upregulated by FAW in Kanlow		Pavir.1NG557300	-1.39646	3.93685e-06	0.295676	0.542654	AT1G04690	KAB1,KV-BETA1	potassium channel beta subunit 1
Upregulated by FAW in Kanlow		Pavir.2NG415900	-1.43612	0.00580902	0.313201	0.746034	AT3G53730		Histone superfamily protein
Upregulated by FAW in Kanlow		Pavir.7NG357200	-1.4454	0.00153461	0.313341	0.668007	AT4G30080	ARF16	auxin response factor 16
Upregulated by FAW in Kanlow		Pavir.9KG024800	-1.15803	0.0220605	0.314019	0.692802	AT2G32700	LUH	LEUNIG_homolog
Upregulated by FAW in Kanlow		Pavir.8NG140100	-2.30181	0.00555927	0.317222	0.828469	AT1G25230		Calcineurin-like metallo-phosphoesterase superfamily protein
Upregulated by FAW in Kanlow		Pavir.6NG256900	-1.51933	0.0240331	0.317904	0.779727	AT5G57620	AtMYB36,MYB36	myb domain protein 36
Upregulated by FAW in Kanlow		Pavir.7NG176200	-1.84103	0.000329026	0.323116	0.724238	AT5G61430	ANAC100,ATNAC5,NAC100	NAC domain containing protein 100
Upregulated by FAW in Kanlow		Pavir.7NG177100	-1.80947	3.8994e-05	0.326468	0.707319	AT5G15240		Transmembrane amino acid transporter family protein
Upregulated by FAW in Kanlow		Pavir.4NG264700	-1.7953	0.000884754	0.329173	0.723861	AT4G25830		Uncharacterised protein family (UPF0497)
Upregulated by FAW in Kanlow		Pavir.3KG034400	-4.65821	0.000796591	0.334728	0.860078	AT3G52525	ATOFP6,OFP6	ovate family protein 6
Upregulated by FAW in Kanlow		Pavir.9KG435000	-1.20439	0.0181462	0.337338	0.672	AT2G40620		Basic-leucine zipper (bZIP) transcription factor family protein
Upregulated by FAW in Kanlow		Pavir.2KG065200	-1.33779	0.0136033	0.339829	0.712245	AT5G06470		Glutaredoxin family protein
Upregulated by FAW in Kanlow		Pavir.4NG094300	-1.36769	0.00638091	0.345655	0.681887	AT4G23180	CRK10,RLK4	cysteine-rich RLK (RECEPTOR-like protein kinase) 10
Upregulated by FAW in Kanlow		Pavir.6NG284100	-2.80796	0.000114766	0.347633	0.779845	AT4G38080		hydroxyproline-rich glycoprotein family protein
Upregulated by FAW in Kanlow		Pavir.6KG032800	-1.4288	0.0070076	0.3483	0.681694	AT4G04890	PDF2	protodermal factor 2
Upregulated by FAW in Kanlow		Pavir.5NG645700	-1.60339	0.0147729	0.349662	0.778368	AT1G08200	AXS2	UDP-D-apiose/UDP-D-xylose synthase 2
Upregulated by FAW in Kanlow		Pavir.1NG020000	-2.20282	4.61789e-05	0.362414	0.724238	AT3G54690		Sugar isomerase (SIS) family protein
Upregulated by FAW in Kanlow		Pavir.4NG108500	-1.13808	0.0200156	0.365226	0.628024	AT1G27210		ARM repeat superfamily protein
Upregulated by FAW in Kanlow		Pavir.2NG344100	-4.17247	0.00784878	0.366589	0.83228	AT2G41940	ZFP8	zinc finger protein 8
Upregulated by FAW in Kanlow		Pavir.9KG023800	-4.44943	0.0116205	0.36997	0.813287	AT2G28070		ABC-2 type transporter family protein
Upregulated by FAW in Kanlow		Pavir.2NG603600	-1.14413	0.0114862	0.372646	0.586687	AT5G47520	AtRABA5a,RABA5a	RAB GTPase homolog A5A
Upregulated by FAW in Kanlow		Pavir.4KG090000	-1.11516	0.000392804	0.374126	0.417635	AT1G15690	ATAVP3,AtVHP1;1,AVP-3,AVP1	Inorganic H pyrophosphatase family protein
Upregulated by FAW in Kanlow		Pavir.5KG726400	-2.1269	0.00711429	0.381938	0.643899	AT3G07210
Upregulated by FAW in Kanlow		Pavir.2NG362700	-4.09091	0.0011198	0.38508	0.83261	AT2G22490	ATCYCD2;1,CYCD2;1	Cyclin D2;1
Upregulated by FAW in Kanlow		Pavir.5KG145100	-2.0067	4.65528e-05	0.38609	0.657582
Upregulated by FAW in Kanlow		Pavir.8NG229100	-1.97519	0.0209787	0.3933	0.777978	AT1G67330		Protein of unknown function (DUF579)
Upregulated by FAW in Kanlow		Pavir.8KG139200	-2.70532	0.0191585	0.393371	0.798793	AT5G49900		Beta-glucosidase, GBA2 type family protein
Upregulated by FAW in Kanlow		Pavir.9KG584400	-1.05122	0.0234722	0.395163	0.53718	AT5G18410	ATSRA1,KLK,PIR,PIR121,PIRP,SRA1	transcription activators
Upregulated by FAW in Kanlow		Pavir.J511800	-2.12146	0.00261774	0.395212	0.706835	AT1G31240		Bromodomain transcription factor
Upregulated by FAW in Kanlow		Pavir.3KG276500	-4.75656	0.00531828	0.395977	0.754538
Upregulated by FAW in Kanlow		Pavir.2NG507300	-1.33764	0.0261444	0.398178	0.635597	AT1G11820		O-Glycosyl hydrolases family 17 protein
Upregulated by FAW in Kanlow		Pavir.8KG127200	-2.12053	0.00014749	0.399122	0.650972	AT5G50600	ATHSD1,HSD1	hydroxysteroid dehydrogenase 1
Upregulated by FAW in Kanlow		Pavir.7KG290300	-1.70818	0.0189097	0.403089	0.746746	AT4G35240		Protein of unknown function (DUF630 and DUF632)
Upregulated by FAW in Kanlow		Pavir.5NG565800	-1.27048	0.0188639	0.404946	0.622486	AT2G38500		2-oxoglutarate (2OG) and Fe(II)-dependent oxygenase superfamily protein
Upregulated by FAW in Kanlow		Pavir.5KG489500	-1.99196	0.019891	0.410181	0.776085	AT3G21330		basic helix-loop-helix (bHLH) DNA-binding superfamily protein
Upregulated by FAW in Kanlow		Pavir.2NG279400	-1.1879	0.0355694	0.411869	0.61149	AT5G43310		COP1-interacting protein-related
Upregulated by FAW in Kanlow		Pavir.4NG104600	-4.49328	0.0176351	0.412575	0.835539	AT3G28150	TBL22	TRICHOME BIREFRINGENCE-LIKE 22
Upregulated by FAW in Kanlow		Pavir.9KG579300	-1.57564	0.0223174	0.412866	0.749824	AT5G65640	bHLH093	beta HLH protein 93
Upregulated by FAW in Kanlow		Pavir.2KG310700	-3.00763	0.0358373	0.416355	0.785768	AT1G09000	ANP1,MAPKKK1,NP1	NPK1-related protein kinase 1
Upregulated by FAW in Kanlow		Pavir.3NG151200	-2.34845	3.70551e-06	0.417369	0.647651	AT3G56400	ATWRKY70,WRKY70	WRKY DNA-binding protein 70
Upregulated by FAW in Kanlow		Pavir.1KG021300	-4.76547	0.00535316	0.417945	0.750256
Upregulated by FAW in Kanlow		Pavir.5KG451400	-2.9909	0.00374682	0.430516	0.683139	AT2G18360		alpha/beta-Hydrolases superfamily protein
Upregulated by FAW in Kanlow		Pavir.1KG062000	-1.1063	0.0311504	0.437384	0.553048	AT3G54690		Sugar isomerase (SIS) family protein
Upregulated by FAW in Kanlow		Pavir.7NG260300	-3.75503	0.0356166	0.441282	0.664984	AT4G15140
Upregulated by FAW in Kanlow		Pavir.2NG578400	-2.03854	0.0202086	0.441859	0.782487	AT5G09520		hydroxyproline-rich glycoprotein family protein
Upregulated by FAW in Kanlow		Pavir.1NG028200	-1.94619	1.81058e-05	0.442331	0.494706	AT2G07050	CAS1	cycloartenol synthase 1
Upregulated by FAW in Kanlow		Pavir.9NG729700	-1.12143	0.0235948	0.44258	0.553738	AT2G02800	APK2B	protein kinase 2B
Upregulated by FAW in Kanlow		Pavir.4KG003500	-1.41688	0.00859879	0.446053	0.577219	AT5G17210		Protein of unknown function (DUF1218)
Upregulated by FAW in Kanlow		Pavir.9KG481200	-1.08617	0.0447188	0.448733	0.609418
Upregulated by FAW in Kanlow		Pavir.1KG295500	-5.04194	8.4936e-05	0.44914	0.840896	AT5G13170	SAG29	senescence-associated gene 29
Upregulated by FAW in Kanlow		Pavir.3KG466100	-1.27172	0.015718	0.450152	0.553897	AT5G07820		Plant calmodulin-binding protein-related
Upregulated by FAW in Kanlow		Pavir.J152400	-4.08141	0.0365178	0.453023	0.790934	AT1G33811		GDSL-like Lipase/Acylhydrolase superfamily protein
Upregulated by FAW in Kanlow		Pavir.7KG273700	-1.99591	0.0003555	0.457695	0.591421	AT5G07475		Cupredoxin superfamily protein
Upregulated by FAW in Kanlow		Pavir.9KG202400	-3.06505	0.00414528	0.458397	0.818928	AT2G42990		GDSL-like Lipase/Acylhydrolase superfamily protein
Upregulated by FAW in Kanlow		Pavir.9NG853000	-1.03611	0.00363344	0.458657	0.356847	AT1G58440	SQE1,XF1	FAD/NAD(P)-binding oxidoreductase family protein
Upregulated by FAW in Kanlow		Pavir.7KG334800	-1.76874	0.00470084	0.462735	0.662502	AT1G32910		HXXXD-type acyl-transferase family protein
Upregulated by FAW in Kanlow		Pavir.7NG257500	-1.48045	0.0126241	0.468274	0.5762	AT5G57970		DNA glycosylase superfamily protein
Upregulated by FAW in Kanlow		Pavir.1NG536400	-1.38882	0.0448234	0.475293	0.614827	AT1G22170		Phosphoglycerate mutase family protein
Upregulated by FAW in Kanlow		Pavir.4KG325500	-2.33368	0.00119677	0.478401	0.609387	AT2G33570		Domain of unknown function (DUF23)
Upregulated by FAW in Kanlow		Pavir.9KG258600	-3.52405	0.0409216	0.479272	0.769558	AT2G21140	ATPRP2,PRP2	proline-rich protein 2
Upregulated by FAW in Kanlow		Pavir.3NG140900	-4.57086	0.0181462	0.48842	0.837261	AT3G16770	ATEBP,EBP,ERF72,RAP2.3	ethylene-responsive element binding protein
Upregulated by FAW in Kanlow		Pavir.1NG450700	-2.32535	0.0390865	0.488926	0.775663	AT2G18360		alpha/beta-Hydrolases superfamily protein
Upregulated by FAW in Kanlow		Pavir.9KG336600	-2.89856	9.5302e-06	0.496226	0.675949	AT4G12470	AZI1	azelaic acid induced 1
Upregulated by FAW in Kanlow		Pavir.2KG218400	-1.15861	0.0240612	0.496662	0.490259	AT3G52940	ELL1,FK,HYD2	Ergosterol biosynthesis ERG4/ERG24 family
Upregulated by FAW in Kanlow		Pavir.9NG201800	-1.7243	0.0406454	0.502115	0.617297	AT5G26910
Upregulated by FAW in Kanlow		Pavir.4KG192200	-2.45072	0.0127762	0.51592	0.777887	AT1G70090	GATL9,LGT8	glucosyl transferase family 8
Upregulated by FAW in Kanlow		Pavir.6KG266300	-8.16934	0.00174955	0.518637	0.920142
Upregulated by FAW in Kanlow		Pavir.6KG340200	-1.35426	0.0110267	0.521875	0.508828	AT4G34050	CCoAOMT1	S-adenosyl-L-methionine-dependent methyltransferases superfamily protein
Upregulated by FAW in Kanlow		Pavir.9NG153700	-1.24193	0.00447335	0.53742	0.28417	AT3G12680	HUA1	floral homeotic protein (HUA1)
Upregulated by FAW in Kanlow		Pavir.2NG422000	-1.81921	0.0443453	0.537925	0.672117	AT5G50670		Squamosa promoter-binding protein-like (SBP domain) transcription factor family protein
Upregulated by FAW in Kanlow		Pavir.3KG042300	-2.59765	0.0103635	0.540139	0.739063	AT4G33355		Bifunctional inhibitor/lipid-transfer protein/seed storage 2S albumin superfamily protein
Upregulated by FAW in Kanlow		Pavir.2KG462000	-2.04702	0.0294382	0.541823	0.662551	AT4G23310	CRK23	cysteine-rich RLK (RECEPTOR-like protein kinase) 23
Upregulated by FAW in Kanlow		Pavir.9KG074100	-1.23488	0.00233619	0.551304	0.283856	AT1G30440		Phototropic-responsive NPH3 family protein
Upregulated by FAW in Kanlow		Pavir.J342900	-2.05879	0.0019807	0.555976	0.563715	AT5G20790
Upregulated by FAW in Kanlow		Pavir.9KG639800	-2.92985	0.000966419	0.566065	0.653475	AT4G16442		Uncharacterised protein family (UPF0497)
Upregulated by FAW in Kanlow		Pavir.7KG326100	-2.10982	0.0174369	0.566083	0.672372	AT1G65010		Plant protein of unknown function (DUF827)
Upregulated by FAW in Kanlow		Pavir.2NG053100	-2.08522	0.0139455	0.574211	0.535437	AT3G22550		Protein of unknown function (DUF581)
Upregulated by FAW in Kanlow		Pavir.5KG259600	-1.08027	0.0158796	0.58863	0.320639	AT5G19290		alpha/beta-Hydrolases superfamily protein
Upregulated by FAW in Kanlow		Pavir.5NG115700	-4.13724	0.0331599	0.59177	0.713585	AT2G05970		F-box family protein with a domain of unknown function (DUF295)
Upregulated by FAW in Kanlow		Pavir.8KG034800	-3.02912	0.000535087	0.600992	0.555601	AT2G41370	BOP2	Ankyrin repeat family protein / BTB/POZ domain-containing protein
Upregulated by FAW in Kanlow		Pavir.3KG203500	-1.13306	0.0214416	0.612839	0.342206	AT3G62160		HXXXD-type acyl-transferase family protein
Upregulated by FAW in Kanlow		Pavir.1KG486700	-4.41575	0.00991508	0.616583	0.748022	AT2G22900		Galactosyl transferase GMA12/MNN10 family protein
Upregulated by FAW in Kanlow		Pavir.8KG155700	-2.05227	0.0323274	0.618034	0.602716	AT3G59420	ACR4,CR4	crinkly4
Upregulated by FAW in Kanlow		Pavir.2KG256900	-1.65589	0.000316747	0.619134	0.329637
Upregulated by FAW in Kanlow		Pavir.1KG413800	-1.37931	0.00166676	0.620167	0.278656	AT4G36250	ALDH3F1	aldehyde dehydrogenase 3F1
Upregulated by FAW in Kanlow		Pavir.1KG118700	-1.8858	0.0316967	0.629083	0.796026
Upregulated by FAW in Kanlow		Pavir.3NG245200	-4.7119	0.00834231	0.629306	0.677317
Upregulated by FAW in Kanlow		Pavir.1NG486900	-5.26769	0.00660809	0.630795	0.785918	AT1G77760	GNR1,NIA1,NR1	nitrate reductase 1
Upregulated by FAW in Kanlow		Pavir.5KG329900	-1.6496	0.00968323	0.631904	0.493407	AT1G20696	HMGB3,NFD03,NFD3	high mobility group B3
Upregulated by FAW in Kanlow		Pavir.9NG517700	-1.39323	7.1437e-06	0.634522	0.112692	AT3G50660	CLM,CYP90B1,DWF4,PSC1,SAV1,SNP2	Cytochrome P450 superfamily protein
Upregulated by FAW in Kanlow		Pavir.9KG308000	-1.74713	0.000258673	0.636698	0.26448	AT2G36026		Ovate family protein
Upregulated by FAW in Kanlow		Pavir.7NG268600	-2.15714	0.00434398	0.662391	0.404143	AT5G07475		Cupredoxin superfamily protein
Upregulated by FAW in Kanlow		Pavir.2KG505100	-1.64569	0.00376581	0.663584	0.411094	AT5G19780	TUA5	tubulin alpha-5
Upregulated by FAW in Kanlow		Pavir.7NG130600	-4.19114	0.038179	0.667378	0.702301	AT1G47980
Upregulated by FAW in Kanlow		Pavir.3KG368800	-6.4036	0.00218429	0.6685	0.825777	AT5G54510	DFL1,GH3.6	Auxin-responsive GH3 family protein
Upregulated by FAW in Kanlow		Pavir.9NG172400	-1.75354	0.0412305	0.669955	0.58037	AT3G22600		Bifunctional inhibitor/lipid-transfer protein/seed storage 2S albumin superfamily protein
Upregulated by FAW in Kanlow		Pavir.7NG160500	-5.36835	0.000975217	0.670338	0.51426
Upregulated by FAW in Kanlow		Pavir.7NG429700	-3.37547	0.0313641	0.677779	0.439851	AT5G65930	KCBP,PKCBP,ZWI	kinesin-like calmodulin-binding protein (ZWICHEL)
Upregulated by FAW in Kanlow		Pavir.1KG220700	-3.46339	0.00125241	0.682512	0.722383	AT2G20520	FLA6	FASCICLIN-like arabinogalactan 6
Upregulated by FAW in Kanlow		Pavir.5NG212200	-1.06974	0.0124091	0.683383	0.178201	AT3G06650	ACLB-1	ATP-citrate lyase B-1
Upregulated by FAW in Kanlow		Pavir.9KG086100	-2.83246	0.00444698	0.686646	0.619167	AT3G03680		C2 calcium/lipid-binding plant phosphoribosyltransferase family protein
Upregulated by FAW in Kanlow		Pavir.6KG354400	-1.38052	0.0455969	0.688456	0.421416	AT2G42320		nucleolar protein gar2-related
Upregulated by FAW in Kanlow		Pavir.9NG099100	-3.73071	0.0337545	0.690236	0.680655	AT4G17240
Upregulated by FAW in Kanlow		Pavir.2NG514600	-1.15882	0.0170026	0.693886	0.228943	AT4G27060	CN,SPR2,TOR1	ARM repeat superfamily protein
Upregulated by FAW in Kanlow		Pavir.5KG261100	-3.29818	0.0117721	0.706545	0.72613
Upregulated by FAW in Kanlow		Pavir.7KG197300	-2.77676	0.0252187	0.707047	0.553897	AT2G03810		18S pre-ribosomal assembly protein gar2-related
Upregulated by FAW in Kanlow		Pavir.9NG257800	-3.09477	8.02643e-06	0.726005	0.400114	AT1G17840	ABCG11,ATWBC11,COF1,DSO,WBC11	white-brown complex homolog protein 11
Upregulated by FAW in Kanlow		Pavir.1KG542300	-3.32592	0.00366104	0.728211	0.590981	AT1G04150		C2 calcium/lipid-binding plant phosphoribosyltransferase family protein
Upregulated by FAW in Kanlow		Pavir.7NG037000	-2.13327	0.0450599	0.728644	0.632336	AT4G14870		secE/sec61-gamma protein transport protein
Upregulated by FAW in Kanlow		Pavir.9NG516700	-2.67925	1.38894e-08	0.73857	0.212646	AT2G15480	UGT73B5	UDP-glucosyl transferase 73B5
Upregulated by FAW in Kanlow		Pavir.1KG436200	-2.07388	0.00610127	0.749172	0.521286
Upregulated by FAW in Kanlow		Pavir.6KG370400	-1.98607	0.0263468	0.749929	0.587846	AT5G19000	ATBPM1,BPM1	BTB-POZ and MATH domain 1
Upregulated by FAW in Kanlow		Pavir.3NG067600	-1.69839	0.021689	0.750354	0.389875	AT5G23570	ATSGS3,SGS3	XS domain-containing protein / XS zinc finger domain-containing protein-related
Upregulated by FAW in Kanlow		Pavir.1KG133200	-1.71084	0.015486	0.753728	0.367673	AT2G29200	APUM1,PUM1	pumilio 1
Upregulated by FAW in Kanlow		Pavir.8KG391200	-1.5629	0.0050506	0.77546	0.281064	AT1G09430	ACLA-3	ATP-citrate lyase A-3
Upregulated by FAW in Kanlow		Pavir.9NG037100	-1.11262	0.00352192	0.775825	0.0867811	AT2G37390		Chloroplast-targeted copper chaperone protein
Upregulated by FAW in Kanlow		Pavir.J778700	-1.78714	0.0024633	0.775847	0.645097	AT4G16380		Heavy metal transport/detoxification superfamily protein
Upregulated by FAW in Kanlow		Pavir.2NG061500	-1.13251	0.0278008	0.779565	0.181575	AT1G52825
Upregulated by FAW in Kanlow		Pavir.2KG408600	-1.74781	0.0129422	0.781654	0.359404	AT3G13275
Upregulated by FAW in Kanlow		Pavir.7NG362600	-1.42	0.0124353	0.786463	0.251462	AT1G50660
Upregulated by FAW in Kanlow		Pavir.9KG467500	-3.06794	0.00342155	0.790771	0.496847	AT3G62630		Protein of unknown function (DUF1645)
Upregulated by FAW in Kanlow		Pavir.6KG397000	-1.31845	0.0203697	0.797846	0.264629	AT5G52060	ATBAG1,BAG1	BCL-2-associated athanogene 1
Upregulated by FAW in Kanlow		Pavir.3KG494200	-4.4296	0.000307052	0.799912	0.674238
Upregulated by FAW in Kanlow		Pavir.2NG021400	-2.75931	0.00678728	0.801563	0.630114	AT4G15610		Uncharacterised protein family (UPF0497)
Upregulated by FAW in Kanlow		Pavir.2KG311200	-1.57421	0.0351018	0.805048	0.416271	AT1G70210	ATCYCD1;1,CYCD1;1	CYCLIN D1;1
Upregulated by FAW in Kanlow		Pavir.5NG065800	-1.83989	0.0273787	0.809182	0.464793	AT1G52770		Phototropic-responsive NPH3 family protein
Upregulated by FAW in Kanlow		Pavir.8KG366800	-3.39424	0.00801648	0.817189	0.556659	AT3G03900	APK3	adenosine-5\'-phosphosulfate (APS) kinase 3
Upregulated by FAW in Kanlow		Pavir.7NG211200	-3.86665	0.0475073	0.837224	0.533155	AT3G52490		Double Clp-N motif-containing P-loop nucleoside triphosphate hydrolases superfamily protein
Upregulated by FAW in Kanlow		Pavir.9NG151900	-3.44352	0.000677461	0.839381	0.69571	AT3G01570		Oleosin family protein
Upregulated by FAW in Kanlow		Pavir.7NG213100	-2.31231	0.00433429	0.845175	0.846958	AT4G23310	CRK23	cysteine-rich RLK (RECEPTOR-like protein kinase) 23
Upregulated by FAW in Kanlow		Pavir.1KG262000	-5.08692	2.72705e-11	0.846678	0.84786	AT5G36110	CYP716A1	cytochrome P450, family 716, subfamily A, polypeptide 1
Upregulated by FAW in Kanlow		Pavir.8NG076500	-2.20436	0.0307452	0.848372	0.554043	AT1G58070
Upregulated by FAW in Kanlow		Pavir.4KG185700	-2.21444	0.00422838	0.885238	0.37105	AT1G68530	CER6,CUT1,G2,KCS6,POP1	3-ketoacyl-CoA synthase 6
Upregulated by FAW in Kanlow		Pavir.5NG121400	-2.06321	0.0194876	0.885791	0.452124	AT1G68400		leucine-rich repeat transmembrane protein kinase family protein
Upregulated by FAW in Kanlow		Pavir.4KG005000	-4.88627	0.00449975	0.893729	0.412686
Upregulated by FAW in Kanlow		Pavir.1KG492500	-4.65071	0.000606587	0.91131	0.855061	AT2G22610		Di-glucose binding protein with Kinesin motor domain
Upregulated by FAW in Kanlow		Pavir.5KG376800	-5.11049	0.0013954	0.91131	0.848638
Upregulated by FAW in Kanlow		Pavir.1KG382400	-4.20876	7.12478e-05	0.91131	0.846046	AT5G25140	CYP71B13	cytochrome P450, family 71, subfamily B, polypeptide 13
Upregulated by FAW in Kanlow		Pavir.3KG006000	-1.48924	0.0346563	0.91131	0.842384	AT2G09990		Ribosomal protein S5 domain 2-like superfamily protein
Upregulated by FAW in Kanlow		Pavir.3NG072400	-1.4234	0.00308178	0.91131	0.839853	AT5G48930	HCT	hydroxycinnamoyl-CoA shikimate/quinate hydroxycinnamoyl transferase
Upregulated by FAW in Kanlow		Pavir.6KG331900	-2.43126	0.0011836	0.913634	0.314133	AT1G13635		DNA glycosylase superfamily protein
Upregulated by FAW in Kanlow		Pavir.1KG175400	-4.35357	0.0109089	0.918715	0.561252	AT3G58120	ATBZIP61,BZIP61	Basic-leucine zipper (bZIP) transcription factor family protein
Upregulated by FAW in Kanlow		Pavir.2NG630500	-2.72666	0.00463479	0.931941	0.410452	AT3G62830	ATUXS2,AUD1,UXS2	NAD(P)-binding Rossmann-fold superfamily protein
Upregulated by FAW in Kanlow		Pavir.7KG102500	-1.98161	0.00487765	0.94037	0.171967	AT3G13690		Protein kinase protein with adenine nucleotide alpha hydrolases-like domain
Upregulated by FAW in Kanlow		Pavir.7KG210700	-1.68969	0.000250155	0.942509	0.092167	AT1G67730	ATKCR1,KCR1,YBR159	beta-ketoacyl reductase 1
Upregulated by FAW in Kanlow		Pavir.2NG059000	-2.85756	0.00443972	0.946261	0.559078	AT4G19050		NB-ARC domain-containing disease resistance protein
Upregulated by FAW in Kanlow		Pavir.1NG270300	-1.18533	0.0401521	0.948946	0.238358	AT2G30400	ATOFP2,OFP2	ovate family protein 2
Upregulated by FAW in Kanlow		Pavir.7KG316600	-2.72801	0.0258486	0.956895	0.321009	AT1G65010		Plant protein of unknown function (DUF827)
Upregulated by FAW in Kanlow		Pavir.2KG042900	-4.50033	0.0299832	0.96897	0.627768	AT4G37750	ANT,CKC,CKC1,DRG	Integrase-type DNA-binding superfamily protein
Upregulated by FAW in Kanlow		Pavir.2KG358200	-1.58539	1.52618e-05	0.970633	0.0256602	AT5G59970		Histone superfamily protein
Upregulated by FAW in Kanlow		Pavir.8NG083800	-3.0088	3.02537e-06	0.973098	0.296223	AT1G52820		2-oxoglutarate (2OG) and Fe(II)-dependent oxygenase superfamily protein
Upregulated by FAW in Kanlow		Pavir.8NG271600	-1.66167	8.4936e-05	0.973905	0.0462319	AT2G35880		TPX2 (targeting protein for Xklp2) protein family
Upregulated by FAW in Kanlow		Pavir.7NG371700	-1.84741	0.0391207	0.974856	0.40042	AT3G28860	ABCB19,ATABCB19,ATMDR1,ATMDR11,ATPGP19,MDR1,MDR11,PGP19	ATP binding cassette subfamily B19
Upregulated by FAW in Kanlow		Pavir.9KG380700	-2.85842	9.99715e-05	0.985339	0.331433	AT4G34131	UGT73B3	UDP-glucosyl transferase 73B3
Upregulated by FAW in Kanlow		Pavir.J013800	-1.37611	0.0435909	0.986347	0.311486	AT5G06940		Leucine-rich repeat receptor-like protein kinase family protein
Upregulated by FAW in Kanlow		Pavir.2KG259400	-1.91385	0.0098354	1.0026	0.206058	AT5G47820	FRA1	P-loop containing nucleoside triphosphate hydrolases superfamily protein
Upregulated by FAW in Kanlow		Pavir.1KG093600	-1.05308	0.0466792	1.00803	0.0795993	AT3G19450	ATCAD4,CAD,CAD-C,CAD4	GroES-like zinc-binding alcohol dehydrogenase family protein
Upregulated by FAW in Kanlow		Pavir.3KG528600	-1.7706	0.0200156	1.01428	0.239729	AT3G54650	FBL17	RNI-like superfamily protein
Upregulated by FAW in Kanlow		Pavir.6KG221200	-3.69026	0.00429518	1.01476	0.565044	AT2G15480	UGT73B5	UDP-glucosyl transferase 73B5
Upregulated by FAW in Kanlow		Pavir.2KG403000	-3.27289	0.039554	1.02205	0.158698	AT5G55730	FLA1	FASCICLIN-like arabinogalactan 1
Upregulated by FAW in Kanlow		Pavir.8KG332800	-3.94983	0.00105267	1.02352	0.512946	AT1G28110	SCPL45	serine carboxypeptidase-like 45
Upregulated by FAW in Kanlow		Pavir.9KG048300	-3.53234	0.00424765	1.03663	0.592795	AT5G03810		GDSL-like Lipase/Acylhydrolase family protein
Upregulated by FAW in Kanlow		Pavir.9NG776700	-3.19957	0.00127403	1.07589	0.402314	AT2G46810		basic helix-loop-helix (bHLH) DNA-binding superfamily protein
Upregulated by FAW in Kanlow		Pavir.6NG171100	-2.44609	0.000734098	1.07968	0.211476	AT2G15480	UGT73B5	UDP-glucosyl transferase 73B5
Upregulated by FAW in Kanlow		Pavir.6NG139500	-1.95908	0.0301352	1.08884	0.27832	AT1G69560	ATMYB105,LOF2,MYB105	myb domain protein 105
Upregulated by FAW in Kanlow		Pavir.1KG006500	-3.35424	0.00699958	1.10534	0.0915776	AT4G17260		Lactate/malate dehydrogenase family protein
Upregulated by FAW in Kanlow		Pavir.9KG187300	-1.59584	0.0048085	1.11222	0.0629699	AT1G07090	LSH6	Protein of unknown function (DUF640)
Upregulated by FAW in Kanlow		Pavir.2NG463000	-2.15962	0.00759596	1.12759	0.132109	AT4G16130	ARA1,ATISA1,ISA1	arabinose kinase
Upregulated by FAW in Kanlow		Pavir.5KG139100	-1.55722	0.00578323	1.14698	0.0560144	AT1G75500	WAT1	Walls Are Thin 1
Upregulated by FAW in Kanlow		Pavir.9NG600200	-1.38239	0.029143	1.15016	0.0896482	AT4G16340	SPK1	guanyl-nucleotide exchange factors;GTPase binding;GTP binding
Upregulated by FAW in Kanlow		Pavir.5KG756500	-1.94004	0.0371767	1.15954	0.157872	AT4G03110	AtRBP-DR1,RBP-DR1	RNA-binding protein-defense related 1
Upregulated by FAW in Kanlow		Pavir.2KG107600	-2.96106	0.0156896	1.17084	0.498127
Upregulated by FAW in Kanlow		Pavir.8NG027100	-2.17102	0.000558575	1.18754	0.0594603	AT2G41370	BOP2	Ankyrin repeat family protein / BTB/POZ domain-containing protein
Upregulated by FAW in Kanlow		Pavir.7NG280600	-2.95341	0.035125	1.20154	0.428977	AT3G17640		Leucine-rich repeat (LRR) family protein
Upregulated by FAW in Kanlow		Pavir.5KG120000	-4.10642	0.0287349	1.22624	0.495032	AT1G23000		Heavy metal transport/detoxification superfamily protein
Upregulated by FAW in Kanlow		Pavir.2NG457200	-3.55291	0.00132771	1.23207	0.267441	AT5G48930	HCT	hydroxycinnamoyl-CoA shikimate/quinate hydroxycinnamoyl transferase
Upregulated by FAW in Kanlow		Pavir.5KG339500	-1.44034	0.0486221	1.23248	0.158042	AT5G51560		Leucine-rich repeat protein kinase family protein
Upregulated by FAW in Kanlow		Pavir.6KG267900	-2.67575	0.0166538	1.24966	0.608417	AT3G02520	GF14 NU,GRF7	general regulatory factor 7
Upregulated by FAW in Kanlow		Pavir.2NG578300	-1.60285	0.0327341	1.27582	0.128019	AT1G18650	PDCB3	plasmodesmata callose-binding protein 3
Upregulated by FAW in Kanlow		Pavir.8KG189200	-1.73673	0.00429518	1.2794	0.649369	AT1G58170		Disease resistance-responsive (dirigent-like protein) family protein
Upregulated by FAW in Kanlow		Pavir.1NG059900	-2.52041	0.00291682	1.27958	0.11918
Upregulated by FAW in Kanlow		Pavir.2KG317000	-2.1156	0.0288566	1.30753	0.132169	AT1G74030	ENO1	enolase 1
Upregulated by FAW in Kanlow		Pavir.9KG055100	-1.62531	0.0461737	1.31057	0.162103	AT1G05010	ACO4,EAT1,EFE	ethylene-forming enzyme
Upregulated by FAW in Kanlow		Pavir.9NG233800	-3.65546	0.00816282	1.31651	0.470639	AT5G15180		Peroxidase superfamily protein
Upregulated by FAW in Kanlow		Pavir.J677100	-4.52249	0.0124088	1.31989	0.263968	AT3G44540	FAR4	fatty acid reductase 4
Upregulated by FAW in Kanlow		Pavir.9NG157300	-3.2293	0.00922349	1.33668	0.433311	AT5G03810		GDSL-like Lipase/Acylhydrolase family protein
Upregulated by FAW in Kanlow		Pavir.J362100	-2.69733	0.000995335	1.34585	0.158715	AT3G15030	MEE35,TCP4	TCP family transcription factor 4
Upregulated by FAW in Kanlow		Pavir.7NG111200	-2.23311	0.0477778	1.34619	0.337877	AT3G53840		Protein kinase superfamily protein
Upregulated by FAW in Kanlow		Pavir.3KG337800	-4.28233	0.0484864	1.35179	0.463651	AT5G19730		Pectin lyase-like superfamily protein
Upregulated by FAW in Kanlow		Pavir.7KG144500	-4.14836	0.0416566	1.36192	0.383558	AT3G52600	AtcwINV2,CWINV2	cell wall invertase 2
Upregulated by FAW in Kanlow		Pavir.4NG244900	-2.08753	0.0294587	1.37245	0.239729	AT4G26790		GDSL-like Lipase/Acylhydrolase superfamily protein
Upregulated by FAW in Kanlow		Pavir.4NG305000	-3.87306	0.0135394	1.42419	0.440107	AT1G79060
Upregulated by FAW in Kanlow		Pavir.9KG604500	-2.76748	0.0489711	1.48189	0.410452	AT2G44290		Bifunctional inhibitor/lipid-transfer protein/seed storage 2S albumin superfamily protein
Upregulated by FAW in Kanlow		Pavir.4KG364200	-4.25092	0.0305594	1.49479	0.224798	AT1G02065	SPL8	squamosa promoter binding protein-like 8
Upregulated by FAW in Kanlow		Pavir.4NG267000	-4.37823	0.032662	1.51055	0.311558	AT1G02065	SPL8	squamosa promoter binding protein-like 8
Upregulated by FAW in Kanlow		Pavir.1NG440800	-3.15519	0.0380804	1.58624	0.385263	AT5G04130	GYRB2	DNA GYRASE B2
Upregulated by FAW in Kanlow		Pavir.9NG669700	-2.94663	0.0110986	1.58967	0.235629	AT2G02850	ARPN	plantacyanin
Upregulated by FAW in Kanlow		Pavir.9NG735000	-2.18707	0.0434647	1.64234	0.101649	AT4G36360	BGAL3	beta-galactosidase 3
Upregulated by FAW in Kanlow		Pavir.9NG759900	-3.02146	0.0424016	1.65652	0.392193	AT2G33700		Protein phosphatase 2C family protein
Upregulated by FAW in Kanlow		Pavir.6NG297700	-5.93841	0.000963898	1.69661	0.281702	AT5G12900
Upregulated by FAW in Kanlow		Pavir.5NG624800	-4.89965	0.00510861	1.72756	0.0668598	AT3G57260	BG2,BGL2,PR-2,PR2	beta-1,3-glucanase 2
Upregulated by FAW in Kanlow		Pavir.2NG073700	-2.92247	0.00707532	1.73308	0.178262
Upregulated by FAW in Kanlow		Pavir.1KG483500	-2.22269	0.0409216	1.74127	0.0729119	AT3G07880	SCN1	Immunoglobulin E-set superfamily protein
Upregulated by FAW in Kanlow		Pavir.2NG003700	-2.35908	0.0414618	1.75976	0.152135	AT4G05190	ATK5	kinesin 5
Upregulated by FAW in Kanlow		Pavir.6NG184400	-7.31234	0.03161	1.76672	0.737016	AT5G06760	LEA4-5	Late Embryogenesis Abundant 4-5
Upregulated by FAW in Kanlow		Pavir.4NG277600	-5.07313	0.00711429	1.78125	0.176664	AT3G23730	XTH16	xyloglucan endotransglucosylase/hydrolase 16
Upregulated by FAW in Kanlow		Pavir.7KG190500	-4.49313	0.0237545	1.78501	0.209513	AT3G05470		Actin-binding FH2 (formin homology 2) family protein
Upregulated by FAW in Kanlow		Pavir.2NG333700	-4.01254	0.0496913	1.78933	0.143475
Upregulated by FAW in Kanlow		Pavir.J505300	-5.01927	0.000141578	1.82247	0.200917	AT1G09750		Eukaryotic aspartyl protease family protein
Upregulated by FAW in Kanlow		Pavir.5KG535500	-2.74981	0.0488067	1.88916	0.22965	AT2G38070		Protein of unknown function (DUF740)
Upregulated by FAW in Kanlow		Pavir.6KG353000	-2.43962	0.00520918	1.9384	0.0543127	AT3G57670	NTT,WIP2	C2H2-type zinc finger family protein
Upregulated by FAW in Kanlow		Pavir.9NG470200	-2.54523	0.0117069	2.02077	0.0838196	AT1G66850		Bifunctional inhibitor/lipid-transfer protein/seed storage 2S albumin superfamily protein
Upregulated by FAW in Kanlow		Pavir.1KG411500	-3.28801	0.0454404	2.02339	0.185831	AT2G45190	AFO,FIL,YAB1	Plant-specific transcription factor YABBY family protein
Upregulated by FAW in Kanlow		Pavir.9NG044600	-4.97793	0.0385678	2.84898	0.235544	AT5G67390
Upregulated by FAW in Summer		Pavir.6KG360400	-2.88568	0.28277	-8.72995	1.25011e-06	AT4G31060		Integrase-type DNA-binding superfamily protein
Upregulated by FAW in Summer		Pavir.9KG200100	-0.172451	0.936502	-8.10637	1.11599e-06	AT3G55550		Concanavalin A-like lectin protein kinase family protein
Upregulated by FAW in Summer		Pavir.J325800	-4.59533	0.0877655	-7.82996	0.000363003	AT5G07330
Upregulated by FAW in Summer		Pavir.5KG200200	-0.440551	0.802444	-7.72244	5.12337e-06	AT1G72200		RING/U-box superfamily protein
Upregulated by FAW in Summer		Pavir.2KG003600	-1.02445	0.612916	-7.16168	0.000233146
Upregulated by FAW in Summer		Pavir.1KG250400	-1.73903	0.293054	-7.12275	0.000214394	AT1G47480		alpha/beta-Hydrolases superfamily protein
Upregulated by FAW in Summer		Pavir.4KG244500	-2.06818	0.202432	-6.55432	1.47604e-05	AT3G56630	CYP94D2	cytochrome P450, family 94, subfamily D, polypeptide 2
Upregulated by FAW in Summer		Pavir.2NG518300	-3.56288	0.224656	-6.33961	0.0208269	AT3G21720	ICL	isocitrate lyase
Upregulated by FAW in Summer		Pavir.7NG133900	-2.88023	0.157221	-6.32605	0.00269209	AT1G27990
Upregulated by FAW in Summer		Pavir.9NG503800	-2.5066	0.0681149	-6.26988	0.000451136	AT1G27730	STZ,ZAT10	salt tolerance zinc finger
Upregulated by FAW in Summer		Pavir.5KG016700	-2.23676	0.150841	-6.19885	0.00118743	AT1G29140		Pollen Ole e 1 allergen and extensin family protein
Upregulated by FAW in Summer		Pavir.8KG233600	-1.05355	0.632638	-5.9858	5.68659e-05	AT2G20340		Pyridoxal phosphate (PLP)-dependent transferases superfamily protein
Upregulated by FAW in Summer		Pavir.9NG230200	0.317545	0.955986	-5.87459	0.00424847	AT1G09900		Pentatricopeptide repeat (PPR-like) superfamily protein
Upregulated by FAW in Summer		Pavir.9KG571400	-1.5996	0.308208	-5.72268	0.00456494
Upregulated by FAW in Summer		Pavir.8NG341000	-2.8557	0.170984	-5.68014	0.0169181	AT5G49690		UDP-Glycosyltransferase superfamily protein
Upregulated by FAW in Summer		Pavir.J004500	-0.69153	0.52036	-5.67162	7.72706e-08
Upregulated by FAW in Summer		Pavir.9KG136500	-2.87878	0.128249	-5.66364	0.00342164	AT4G31830
Upregulated by FAW in Summer		Pavir.7KG112500	1.57063	0.453044	-5.63731	0.0148278	AT5G67360	ARA12	Subtilase family protein
Upregulated by FAW in Summer		Pavir.6KG308900	0.0868068	0.966438	-5.63451	0.00217583	AT4G25000	AMY1,ATAMY1	alpha-amylase-like
Upregulated by FAW in Summer		Pavir.6KG035900	-4.50908	0.0737073	-5.56584	0.0386457	AT2G20340		Pyridoxal phosphate (PLP)-dependent transferases superfamily protein
Upregulated by FAW in Summer		Pavir.5KG009100	0.16576	0.954229	-5.51946	0.00293477	AT2G45570	CYP76C2	cytochrome P450, family 76, subfamily C, polypeptide 2
Upregulated by FAW in Summer		Pavir.9KG045400	-0.0164711	0.995807	-5.41731	0.0188694
Upregulated by FAW in Summer		Pavir.3NG242200	-4.56761	0.0651599	-5.36774	0.0323002	AT5G49620	AtMYB78,MYB78	myb domain protein 78
Upregulated by FAW in Summer		Pavir.5KG057000	0.404761	0.789178	-5.35068	0.00297307
Upregulated by FAW in Summer		Pavir.9KG616800	-2.32749	0.0789035	-5.29055	0.000170166	AT1G19180	JAZ1,TIFY10A	jasmonate-zim-domain protein 1
Upregulated by FAW in Summer		Pavir.6KG077200	0.861644	0.821102	-5.22316	2.52716e-09	AT2G30770	CYP71A13	cytochrome P450, family 71, subfamily A, polypeptide 13
Upregulated by FAW in Summer		Pavir.J099700	-1.7738	0.387073	-5.21162	5.91774e-05	AT5G51760	AHG1	Protein phosphatase 2C family protein
Upregulated by FAW in Summer		Pavir.5KG759000	-1.94143	0.116178	-5.19356	2.38592e-06	AT4G16260		Glycosyl hydrolase superfamily protein
Upregulated by FAW in Summer		Pavir.8NG222400	1.82622	0.0606688	-5.1398	0.00752432
Upregulated by FAW in Summer		Pavir.5KG134800	-0.293981	0.876418	-5.11677	3.99048e-10	AT4G29270		HAD superfamily, subfamily IIIB acid phosphatase
Upregulated by FAW in Summer		Pavir.2KG150300	-2.01018	0.269197	-5.09686	0.0232735	AT5G23960	ATTPS21,TPS21	terpene synthase 21
Upregulated by FAW in Summer		Pavir.6NG074700	0.310127	0.897567	-5.09526	0.0167533	AT2G30770	CYP71A13	cytochrome P450, family 71, subfamily A, polypeptide 13
Upregulated by FAW in Summer		Pavir.5NG503800	-1.01164	0.646623	-5.04795	0.000508387	AT1G78440	ATGA2OX1,GA2OX1	Arabidopsis thaliana gibberellin 2-oxidase 1
Upregulated by FAW in Summer		Pavir.6KG408700	-1.3279	0.545497	-5.02352	0.0364731	AT3G10300		Calcium-binding EF-hand family protein
Upregulated by FAW in Summer		Pavir.7KG031400	-0.0985771	0.928025	-4.98229	0.00391949
Upregulated by FAW in Summer		Pavir.7KG253600	-0.338127	0.898409	-4.90655	0.0289957	AT3G53160	UGT73C7	UDP-glucosyl transferase 73C7
Upregulated by FAW in Summer		Pavir.2KG494600	-2.3518	0.0620747	-4.8326	0.0180839	AT1G11680	CYP51,CYP51A2,CYP51G1,EMB1738	CYTOCHROME P450 51G1
Upregulated by FAW in Summer		Pavir.7NG147500	0.374886	0.837231	-4.67485	0.0202306	AT5G13970
Upregulated by FAW in Summer		Pavir.J409100	-0.041787	0.985898	-4.61058	7.42019e-05
Upregulated by FAW in Summer		Pavir.2KG257600	0.369828	0.848929	-4.56202	0.0252429
Upregulated by FAW in Summer		Pavir.5NG173300	0.392582	0.653596	-4.53789	7.46056e-07	AT5G03100		F-box/RNI-like superfamily protein
Upregulated by FAW in Summer		Pavir.2NG143000	-0.197331	0.937233	-4.52489	0.0349136
Upregulated by FAW in Summer		Pavir.5NG509200	-1.51956	0.203164	-4.51765	6.34042e-05	AT5G24860	ATFPF1,FPF1	flowering promoting factor 1
Upregulated by FAW in Summer		Pavir.J139600	-0.986321	0.29359	-4.51519	0.0167115	AT1G22400	ATUGT85A1,UGT85A1	UDP-Glycosyltransferase superfamily protein
Upregulated by FAW in Summer		Pavir.2NG002100	-0.626773	0.738461	-4.50969	0.013652	AT5G43150
Upregulated by FAW in Summer		Pavir.8NG058300	-2.42271	0.124325	-4.47523	0.00595325	AT2G15010		Plant thionin
Upregulated by FAW in Summer		Pavir.1NG411100	-1.92062	0.157601	-4.42496	0.00638913	AT1G66160	ATCMPG1,CMPG1	CYS, MET, PRO, and GLY protein 1
Upregulated by FAW in Summer		Pavir.9KG350000	-1.42626	0.252326	-4.42319	0.0304416	AT4G02330	ATPMEPCRB	Plant invertase/pectin methylesterase inhibitor superfamily
Upregulated by FAW in Summer		Pavir.J311300	-0.3821	0.91624	-4.38972	0.0297522	AT3G15730	PLD,PLDALPHA1	phospholipase D alpha 1
Upregulated by FAW in Summer		Pavir.2NG207900	-2.64382	0.106293	-4.36887	0.00224334	AT3G57260	BG2,BGL2,PR-2,PR2	beta-1,3-glucanase 2
Upregulated by FAW in Summer		Pavir.J529200	-1.40899	0.567595	-4.30243	0.013063	AT3G45140	ATLOX2,LOX2	lipoxygenase 2
Upregulated by FAW in Summer		Pavir.7NG147000	-2.41461	0.0652529	-4.30004	0.000801781	AT5G40010	AATP1	AAA-ATPase 1
Upregulated by FAW in Summer		Pavir.4NG329500	-2.91795	0.267177	-4.26981	0.00167999
Upregulated by FAW in Summer		Pavir.5NG168200	0.0297907	0.989272	-4.26287	0.0441636	AT5G05080	ATUBC22,UBC22	ubiquitin-conjugating enzyme 22
Upregulated by FAW in Summer		Pavir.5KG580100	-2.31243	0.0609026	-4.21903	0.0239398	AT1G32960	ATSBT3.3,SBT3.3	Subtilase family protein
Upregulated by FAW in Summer		Pavir.3KG025500	0.697198	0.721254	-4.21205	0.0241614	AT3G10020
Upregulated by FAW in Summer		Pavir.6KG083600	-1.53228	0.221784	-4.20897	0.000111705	AT2G33590		NAD(P)-binding Rossmann-fold superfamily protein
Upregulated by FAW in Summer		Pavir.3KG407500	-0.0573215	0.979702	-4.17471	0.0064756	AT1G13750		Purple acid phosphatases superfamily protein
Upregulated by FAW in Summer		Pavir.1KG369200	-0.74502	0.735207	-4.15397	4.64711e-06	AT1G24540	CYP86C1	cytochrome P450, family 86, subfamily C, polypeptide 1
Upregulated by FAW in Summer		Pavir.6KG101700	-0.940071	0.565587	-4.14639	0.00182689	AT3G15210	ATERF-4,ATERF4,ERF4,RAP2.5	ethylene responsive element binding factor 4
Upregulated by FAW in Summer		Pavir.5KG208400	-2.225	0.187991	-4.12369	0.0218537	AT3G55620	emb1624	Translation initiation factor IF6
Upregulated by FAW in Summer		Pavir.3KG055600	-0.0706414	0.961407	-4.10532	0.0304867	AT1G48170
Upregulated by FAW in Summer		Pavir.5NG013500	-0.491871	0.753464	-4.07859	0.0189178	AT1G62300	ATWRKY6,WRKY6	WRKY family transcription factor
Upregulated by FAW in Summer		Pavir.5NG006500	0.31755	0.954464	-4.0455	0.00171085	AT1G17100		SOUL heme-binding family protein
Upregulated by FAW in Summer		Pavir.2NG266200	-1.93543	0.132849	-4.03596	0.00243878	AT5G48485	DIR1	Bifunctional inhibitor/lipid-transfer protein/seed storage 2S albumin superfamily protein
Upregulated by FAW in Summer		Pavir.1KG553100	-0.938005	0.652616	-4.00689	0.00341975	AT3G19820	CBB1,DIM,DIM1,DWF1,EVE1	cell elongation protein / DWARF1 / DIMINUTO (DIM)
Upregulated by FAW in Summer		Pavir.4KG256000	-1.50502	0.107077	-3.99682	1.24245e-07	AT1G03230		Eukaryotic aspartyl protease family protein
Upregulated by FAW in Summer		Pavir.5NG213900	-1.00288	0.510245	-3.99085	0.000538753	AT4G18650		transcription factor-related
Upregulated by FAW in Summer		Pavir.7KG349700	-0.468512	0.77573	-3.96337	0.000167398	AT1G16670		Protein kinase superfamily protein
Upregulated by FAW in Summer		Pavir.4KG396600	0.195146	0.935083	-3.91012	0.0409703
Upregulated by FAW in Summer		Pavir.4KG396500	0.355877	0.860074	-3.90747	0.0382851	AT1G22340	AtUGT85A7,UGT85A7	UDP-glucosyl transferase 85A7
Upregulated by FAW in Summer		Pavir.2NG633300	1.11387	0.119188	-3.86606	0.0496228	AT2G39050		hydroxyproline-rich glycoprotein family protein
Upregulated by FAW in Summer		Pavir.2KG359500	0.230331	0.935277	-3.85302	0.0294694	AT5G65980		Auxin efflux carrier family protein
Upregulated by FAW in Summer		Pavir.9KG616700	-1.68092	0.0965133	-3.83786	3.49965e-06	AT1G19180	JAZ1,TIFY10A	jasmonate-zim-domain protein 1
Upregulated by FAW in Summer		Pavir.3KG348300	-0.0482035	0.985887	-3.83713	0.0182363	AT4G32480		Protein of unknown function (DUF506)
Upregulated by FAW in Summer		Pavir.4KG277100	0.463789	0.855286	-3.83536	0.0240066
Upregulated by FAW in Summer		Pavir.5NG458800	-0.316116	0.894036	-3.82834	0.00605623	AT5G24090	ATCHIA,CHIA	chitinase A
Upregulated by FAW in Summer		Pavir.8NG293200	1.13308	0.600963	-3.81543	0.00906333	AT4G01970	AtSTS,STS	stachyose synthase
Upregulated by FAW in Summer		Pavir.2NG581800	-0.993844	0.609146	-3.79007	0.0193261	AT3G45070		P-loop containing nucleoside triphosphate hydrolases superfamily protein
Upregulated by FAW in Summer		Pavir.6KG101800	-2.55121	0.0633496	-3.78035	0.0035433	AT3G20310	ATERF-7,ATERF7,ERF7	ethylene response factor 7
Upregulated by FAW in Summer		Pavir.4KG279400	-0.208537	0.93328	-3.77202	0.000200779	AT3G12500	ATHCHIB,B-CHI,CHI-B,HCHIB,PR-3,PR3	basic chitinase
Upregulated by FAW in Summer		Pavir.1NG347200	-0.731265	0.642899	-3.76659	0.000121678	AT2G27500		Glycosyl hydrolase superfamily protein
Upregulated by FAW in Summer		Pavir.1KG183400	-2.17921	0.064883	-3.75486	0.000639829
Upregulated by FAW in Summer		Pavir.5NG072500	0.219412	0.912861	-3.71258	2.46123e-05	AT5G44840		Pectin lyase-like superfamily protein
Upregulated by FAW in Summer		Pavir.6NG175700	-1.02788	0.587987	-3.70863	0.00875915	AT4G34710	ADC2,ATADC2,SPE2	arginine decarboxylase 2
Upregulated by FAW in Summer		Pavir.4NG293500	-1.18503	0.26517	-3.70781	2.99291e-06	AT3G20570	AtENODL9,ENODL9	early nodulin-like protein 9
Upregulated by FAW in Summer		Pavir.2KG390500	0.679918	0.795164	-3.70635	0.0406326	AT5G11880		Pyridoxal-dependent decarboxylase family protein
Upregulated by FAW in Summer		Pavir.3KG189200	-1.53514	0.345214	-3.6908	0.0235937	AT4G26270	PFK3	phosphofructokinase 3
Upregulated by FAW in Summer		Pavir.J002500	-1.02034	0.40822	-3.67761	0.00145933
Upregulated by FAW in Summer		Pavir.8NG256700	-2.60466	0.100753	-3.65739	0.0219546	AT1G05800	DGL	alpha/beta-Hydrolases superfamily protein
Upregulated by FAW in Summer		Pavir.5KG618800	-1.82408	0.0503291	-3.64185	1.52294e-05	AT5G59820	RHL41,ZAT12	C2H2-type zinc finger family protein
Upregulated by FAW in Summer		Pavir.7NG237100	-1.86725	0.057257	-3.63786	5.48251e-05	AT5G44640	BGLU13	beta glucosidase 13
Upregulated by FAW in Summer		Pavir.3KG102500	-1.16578	0.469184	-3.62309	0.00174326	AT2G38870		Serine protease inhibitor, potato inhibitor I-type family protein
Upregulated by FAW in Summer		Pavir.2NG457000	-1.41913	0.500512	-3.6001	0.015675	AT5G11880		Pyridoxal-dependent decarboxylase family protein
Upregulated by FAW in Summer		Pavir.3KG221000	-1.24205	0.385772	-3.58718	0.000358518	AT5G48930	HCT	hydroxycinnamoyl-CoA shikimate/quinate hydroxycinnamoyl transferase
Upregulated by FAW in Summer		Pavir.5NG546000	-1.08745	0.38734	-3.55634	0.000110493	AT4G11070	AtWRKY41,WRKY41	WRKY family transcription factor
Upregulated by FAW in Summer		Pavir.1KG334800	-1.53117	0.30957	-3.5523	0.00263913	AT1G53820		RING/U-box superfamily protein
Upregulated by FAW in Summer		Pavir.5NG218000	-0.871523	0.609599	-3.52668	0.00513227	AT2G41380		S-adenosyl-L-methionine-dependent methyltransferases superfamily protein
Upregulated by FAW in Summer		Pavir.9KG127100	0.573125	0.722696	-3.52296	0.0050362	AT2G45560	CYP76C1	cytochrome P450, family 76, subfamily C, polypeptide 1
Upregulated by FAW in Summer		Pavir.4NG205600	-0.762718	0.692666	-3.51678	0.00355489	AT3G22490		Seed maturation protein
Upregulated by FAW in Summer		Pavir.8KG130500	-0.746115	0.764011	-3.51516	0.0281902	AT4G25150		HAD superfamily, subfamily IIIB acid phosphatase
Upregulated by FAW in Summer		Pavir.3KG332300	-1.04232	0.348686	-3.49987	6.48393e-05	AT2G46150		Late embryogenesis abundant (LEA) hydroxyproline-rich glycoprotein family
Upregulated by FAW in Summer		Pavir.2NG215500	-2.2753	0.174441	-3.48231	0.0265284	AT3G57450
Upregulated by FAW in Summer		Pavir.3KG221100	-1.74249	0.107058	-3.46812	0.00026	AT4G08950	EXO	Phosphate-responsive 1 family protein
Upregulated by FAW in Summer		Pavir.2KG506200	-0.155064	0.902239	-3.46682	1.61404e-09	AT4G11650	ATOSM34,OSM34	osmotin 34
Upregulated by FAW in Summer		Pavir.9NG556500	-0.455206	0.711272	-3.46497	0.00502883	AT5G57520	ATZFP2,ZFP2	zinc finger protein 2
Upregulated by FAW in Summer		Pavir.2NG455900	-0.6688	0.694866	-3.46482	0.00345331	AT2G17730	NIP2	NEP-interacting protein 2
Upregulated by FAW in Summer		Pavir.5KG155000	-0.72481	0.362341	-3.45631	0.000445292	AT3G14680	CYP72A14	cytochrome P450, family 72, subfamily A, polypeptide 14
Upregulated by FAW in Summer		Pavir.2NG097500	-1.46256	0.0881834	-3.44986	4.31493e-08	AT2G26480	UGT76D1	UDP-glucosyl transferase 76D1
Upregulated by FAW in Summer		Pavir.J277600	-1.49386	0.14886	-3.44163	9.63693e-05	AT2G46150		Late embryogenesis abundant (LEA) hydroxyproline-rich glycoprotein family
Upregulated by FAW in Summer		Pavir.7NG265400	-1.41033	0.171321	-3.43516	5.68659e-05	AT2G46680	ATHB-7,ATHB7,HB-7	homeobox 7
Upregulated by FAW in Summer		Pavir.4KG235600	-1.79336	0.109205	-3.41761	0.0014629	AT1G03230		Eukaryotic aspartyl protease family protein
Upregulated by FAW in Summer		Pavir.5KG585700	-1.37891	0.387245	-3.41644	0.00165042	AT3G63060	EDL3	EID1-like 3
Upregulated by FAW in Summer		Pavir.7NG439600	-1.3488	0.298375	-3.4038	0.00152972	AT5G36970	NHL25	NDR1/HIN1-like 25
Upregulated by FAW in Summer		Pavir.9NG279600	1.12026	0.203118	-3.40095	0.0227181	AT1G20575		Nucleotide-diphospho-sugar transferases superfamily protein
Upregulated by FAW in Summer		Pavir.8NG085000	-1.69271	0.159872	-3.35832	0.00122521
Upregulated by FAW in Summer		Pavir.5NG625000	1.24835	0.348083	-3.35276	0.00123646	AT4G16260		Glycosyl hydrolase superfamily protein
Upregulated by FAW in Summer		Pavir.9KG227700	0.0234074	0.991814	-3.31922	0.00108139	AT4G13180		NAD(P)-binding Rossmann-fold superfamily protein
Upregulated by FAW in Summer		Pavir.4KG328800	0.317545	0.95434	-3.3185	0.00752908
Upregulated by FAW in Summer		Pavir.6NG211800	-0.957374	0.280526	-3.31087	9.85613e-07
Upregulated by FAW in Summer		Pavir.3KG143700	-2.03819	0.129712	-3.30678	0.0109294
Upregulated by FAW in Summer		Pavir.5KG654500	0.356015	0.802759	-3.30025	0.000447639	AT1G49720	ABF1	abscisic acid responsive element-binding factor 1
Upregulated by FAW in Summer		Pavir.2KG584700	-1.60218	0.500512	-3.2897	0.0418547	AT3G04070	anac047,NAC047	NAC domain containing protein 47
Upregulated by FAW in Summer		Pavir.2KG112200	-0.85824	0.402732	-3.28044	2.33768e-06	AT3G57450
Upregulated by FAW in Summer		Pavir.2KG515300	-1.34495	0.265748	-3.27934	0.00118743
Upregulated by FAW in Summer		Pavir.9NG799000	-0.284413	0.904747	-3.27917	0.0123328	AT1G72360	HRE1	Integrase-type DNA-binding superfamily protein
Upregulated by FAW in Summer		Pavir.J114100	-0.869195	0.666566	-3.25507	0.0419337	AT3G56400	ATWRKY70,WRKY70	WRKY DNA-binding protein 70
Upregulated by FAW in Summer		Pavir.9NG677300	-2.74918	0.109898	-3.24522	0.0276664	AT4G16160	ATOEP16-2,ATOEP16-S	Mitochondrial import inner membrane translocase subunit Tim17/Tim22/Tim23 family protein
Upregulated by FAW in Summer		Pavir.7NG131900	-1.10755	0.422564	-3.23552	5.20815e-05
Upregulated by FAW in Summer		Pavir.9NG036200	-1.60189	0.118145	-3.22335	0.00184688	AT1G01750	ADF11	actin depolymerizing factor 11
Upregulated by FAW in Summer		Pavir.9KG054100	-2.08215	0.243703	-3.22132	0.0427465
Upregulated by FAW in Summer		Pavir.3KG098100	-0.264183	0.867567	-3.22057	1.45407e-05
Upregulated by FAW in Summer		Pavir.2KG104100	-1.01026	0.665307	-3.21491	0.000378508
Upregulated by FAW in Summer		Pavir.2KG540500	-1.04421	0.571994	-3.2122	0.0191702	AT1G26820	RNS3	ribonuclease 3
Upregulated by FAW in Summer		Pavir.2NG594700	-0.515725	0.710782	-3.18861	0.0418665	AT1G22360	AtUGT85A2,UGT85A2	UDP-glucosyl transferase 85A2
Upregulated by FAW in Summer		Pavir.7KG285300	0.29735	0.878334	-3.17093	0.0034175	AT4G01070	GT72B1,UGT72B1	UDP-Glycosyltransferase superfamily protein
Upregulated by FAW in Summer		Pavir.3KG098300	-1.338	0.367691	-3.16571	0.00549756	AT2G38870		Serine protease inhibitor, potato inhibitor I-type family protein
Upregulated by FAW in Summer		Pavir.5NG641600	-0.10221	0.96059	-3.15313	0.000697373	AT1G71695		Peroxidase superfamily protein
Upregulated by FAW in Summer		Pavir.9NG796100	-0.986528	0.373581	-3.1229	0.000171079	AT1G19180	JAZ1,TIFY10A	jasmonate-zim-domain protein 1
Upregulated by FAW in Summer		Pavir.3KG385300	-1.30227	0.256848	-3.12268	0.0210594
Upregulated by FAW in Summer		Pavir.5KG099200	-0.947431	0.636636	-3.11957	0.0297885	AT5G38200		Class I glutamine amidotransferase-like superfamily protein
Upregulated by FAW in Summer		Pavir.9KG478400	-0.976467	0.342625	-3.11811	2.97765e-05	AT3G11180		2-oxoglutarate (2OG) and Fe(II)-dependent oxygenase superfamily protein
Upregulated by FAW in Summer		Pavir.2KG053900	-0.397215	0.732822	-3.10701	4.95043e-05
Upregulated by FAW in Summer		Pavir.2NG228600	-0.901612	0.532353	-3.0976	0.00504059	AT5G57510
Upregulated by FAW in Summer		Pavir.4KG342700	-0.827117	0.669318	-3.09098	0.0353727	AT2G38465
Upregulated by FAW in Summer		Pavir.9NG006500	0.903142	0.186365	-3.07828	0.00114034	AT3G23700		Nucleic acid-binding proteins superfamily
Upregulated by FAW in Summer		Pavir.1KG347500	-0.573566	0.726551	-3.07003	0.00455345
Upregulated by FAW in Summer		Pavir.9KG206200	-1.75478	0.0646922	-3.05714	0.00186494	AT4G15920		Nodulin MtN3 family protein
Upregulated by FAW in Summer		Pavir.1NG162800	-0.427452	0.774084	-3.05471	0.0187276
Upregulated by FAW in Summer		Pavir.3KG098000	-1.27473	0.170805	-3.05303	7.42019e-05	AT2G38870		Serine protease inhibitor, potato inhibitor I-type family protein
Upregulated by FAW in Summer		Pavir.3KG194700	-1.02252	0.213591	-3.04901	1.35478e-06	AT4G29260		HAD superfamily, subfamily IIIB acid phosphatase
Upregulated by FAW in Summer		Pavir.6KG306300	-1.48297	0.229923	-3.04663	0.00251241	AT1G08080	ACA7,ATACA7	alpha carbonic anhydrase 7
Upregulated by FAW in Summer		Pavir.8NG188900	-1.56	0.675579	-3.04544	0.00224334
Upregulated by FAW in Summer		Pavir.7NG211700	-0.662032	0.731743	-3.03795	0.0160069	AT3G60750		Transketolase
Upregulated by FAW in Summer		Pavir.5NG589400	-1.14557	0.0840436	-3.03255	1.19086e-07	AT5G25560		CHY-type/CTCHY-type/RING-type Zinc finger protein
Upregulated by FAW in Summer		Pavir.1NG442900	1.23114	0.420941	-3.02884	0.0186631	AT1G64970	G-TMT,TMT1,VTE4	gamma-tocopherol methyltransferase
Upregulated by FAW in Summer		Pavir.4KG300900	1.28376	0.470789	-3.00767	0.0364731	AT2G03200		Eukaryotic aspartyl protease family protein
Upregulated by FAW in Summer		Pavir.9NG716900	-0.259513	0.917671	-3.00367	0.0206567	AT1G19180	JAZ1,TIFY10A	jasmonate-zim-domain protein 1
Upregulated by FAW in Summer		Pavir.1NG220400	-1.34045	0.419333	-2.995	0.0273068	AT1G10370	ATGSTU17,ERD9,GST30,GST30B	Glutathione S-transferase family protein
Upregulated by FAW in Summer		Pavir.6NG264800	1.09233	0.70362	-2.98524	0.0107493	AT4G34050	CCoAOMT1	S-adenosyl-L-methionine-dependent methyltransferases superfamily protein
Upregulated by FAW in Summer		Pavir.1KG182100	0.557063	0.7838	-2.97064	0.0220085	AT3G24520	AT-HSFC1,HSFC1	heat shock transcription factor C1
Upregulated by FAW in Summer		Pavir.J331400	-2.05224	0.0810605	-2.96291	0.0296473
Upregulated by FAW in Summer		Pavir.4KG059800	-1.99666	0.0810824	-2.95996	0.00649103	AT5G42510		Disease resistance-responsive (dirigent-like protein) family protein
Upregulated by FAW in Summer		Pavir.J679900	-0.200633	0.933635	-2.95399	0.037683	AT5G58140	NPL1,PHOT2	phototropin 2
Upregulated by FAW in Summer		Pavir.2KG287200	-0.0138661	0.994016	-2.94839	0.000211751	AT2G46400	ATWRKY46,WRKY46	WRKY DNA-binding protein 46
Upregulated by FAW in Summer		Pavir.5KG485700	0.21252	0.84422	-2.94804	8.13021e-09	AT1G10360	ATGSTU18,GST29,GSTU18	glutathione S-transferase TAU 18
Upregulated by FAW in Summer		Pavir.1KG217000	-1.73273	0.0879496	-2.94345	0.00139544	AT3G16500	IAA26,PAP1	phytochrome-associated protein 1
Upregulated by FAW in Summer		Pavir.3NG023500	-0.420278	0.789068	-2.93765	0.00365337	AT5G61890		Integrase-type DNA-binding superfamily protein
Upregulated by FAW in Summer		Pavir.7NG380700	-0.145694	0.948564	-2.93721	0.0252429	AT2G23360		Plant protein of unknown function (DUF869)
Upregulated by FAW in Summer		Pavir.2NG590100	-1.22832	0.0751645	-2.93516	1.16019e-05	AT2G15760		Protein of unknown function (DUF1645)
Upregulated by FAW in Summer		Pavir.5NG104900	0.0264188	0.987866	-2.92659	0.000125445	AT1G51760	IAR3,JR3	peptidase M20/M25/M40 family protein
Upregulated by FAW in Summer		Pavir.8KG306400	0.70638	0.143964	-2.92314	4.53239e-15	AT5G61520		Major facilitator superfamily protein
Upregulated by FAW in Summer		Pavir.2NG127100	-1.53917	0.0548928	-2.9147	3.61636e-05	AT3G57520	AtSIP2,SIP2	seed imbibition 2
Upregulated by FAW in Summer		Pavir.8NG172800	-1.63692	0.165045	-2.90777	0.00949431	AT3G05880	RCI2A	Low temperature and salt responsive protein family
Upregulated by FAW in Summer		Pavir.2NG131000	0.296985	0.83002	-2.90613	0.0193072	AT5G49690		UDP-Glycosyltransferase superfamily protein
Upregulated by FAW in Summer		Pavir.5KG373100	-2.13413	0.155529	-2.90237	0.0498965	AT4G12110	ATSMO1,ATSMO1-1,SMO1-1	sterol-4alpha-methyl oxidase 1-1
Upregulated by FAW in Summer		Pavir.2NG424900	-1.76306	0.111554	-2.90173	0.00663108	AT5G41120		Esterase/lipase/thioesterase family protein
Upregulated by FAW in Summer		Pavir.1KG120600	-0.336891	0.871689	-2.89476	0.00693238
Upregulated by FAW in Summer		Pavir.5NG138200	-0.560753	0.717713	-2.88202	0.00204083	AT1G27480		alpha/beta-Hydrolases superfamily protein
Upregulated by FAW in Summer		Pavir.6NG212400	-0.889048	0.428535	-2.88115	0.000291503
Upregulated by FAW in Summer		Pavir.1NG310800	-1.26007	0.333494	-2.87129	0.00726969	AT5G40770	ATPHB3,PHB3	prohibitin 3
Upregulated by FAW in Summer		Pavir.J251000	-1.35471	0.139047	-2.85582	0.000260205	AT2G29380	HAI3	highly ABA-induced PP2C gene 3
Upregulated by FAW in Summer		Pavir.7KG335400	0.22102	0.92248	-2.85575	0.00729126	AT4G10310	ATHKT1,HKT1	high-affinity K+ transporter 1
Upregulated by FAW in Summer		Pavir.2NG368400	-1.39956	0.288199	-2.83351	0.00535119	AT1G29640		Protein of unknown function, DUF584
Upregulated by FAW in Summer		Pavir.5NG628300	-1.21029	0.314786	-2.82711	0.0002259
Upregulated by FAW in Summer		Pavir.7KG239800	-0.948981	0.594297	-2.82202	0.00293023
Upregulated by FAW in Summer		Pavir.2NG648000	-1.16154	0.308915	-2.81358	0.00203024	AT4G01870		tolB protein-related
Upregulated by FAW in Summer		Pavir.6KG092600	0.180252	0.927463	-2.81153	0.0191051	AT4G05320	UBQ10	polyubiquitin 10
Upregulated by FAW in Summer		Pavir.4KG318900	0.291527	0.865373	-2.80578	0.0311479
Upregulated by FAW in Summer		Pavir.1KG347200	-0.49245	0.719893	-2.80542	0.000639829
Upregulated by FAW in Summer		Pavir.4NG166800	-1.11004	0.314786	-2.80445	0.0014629
Upregulated by FAW in Summer		Pavir.3NG199800	0.0869151	0.969043	-2.79575	0.00500826	AT3G18830	ATPLT5,ATPMT5,PMT5	polyol/monosaccharide transporter 5
Upregulated by FAW in Summer		Pavir.7NG239400	-0.924984	0.321139	-2.79325	6.43348e-05	AT5G09220	AAP2	amino acid permease 2
Upregulated by FAW in Summer		Pavir.3KG434400	-0.0739613	0.973419	-2.7862	0.00699666	AT5G13200		GRAM domain family protein
Upregulated by FAW in Summer		Pavir.5KG262600	-1.4625	0.147216	-2.77243	0.00193732	AT1G05260	RCI3,RCI3A	Peroxidase superfamily protein
Upregulated by FAW in Summer		Pavir.9NG716700	-1.57918	0.202786	-2.77039	0.0486083	AT1G19180	JAZ1,TIFY10A	jasmonate-zim-domain protein 1
Upregulated by FAW in Summer		Pavir.6NG362200	-0.0863262	0.969239	-2.76217	0.0325072	AT2G27920	SCPL51	serine carboxypeptidase-like 51
Upregulated by FAW in Summer		Pavir.2KG066700	0.995356	0.459005	-2.76117	0.0142517	AT5G25610	ATRD22,RD22	BURP domain-containing protein
Upregulated by FAW in Summer		Pavir.6KG338200	-1.65035	0.090653	-2.75748	0.00582014	AT1G55740	AtSIP1,SIP1	seed imbibition 1
Upregulated by FAW in Summer		Pavir.4KG260200	-1.4122	0.0552042	-2.75178	4.36617e-05	AT5G16010		3-oxo-5-alpha-steroid 4-dehydrogenase family protein
Upregulated by FAW in Summer		Pavir.5NG280100	0.741146	0.526851	-2.74826	0.0353727
Upregulated by FAW in Summer		Pavir.1NG319100	-1.6843	0.255806	-2.73613	0.0170067	AT5G61430	ANAC100,ATNAC5,NAC100	NAC domain containing protein 100
Upregulated by FAW in Summer		Pavir.1KG449700	-1.29133	0.191469	-2.72948	0.00114034	AT1G63840		RING/U-box superfamily protein
Upregulated by FAW in Summer		Pavir.3NG168100	-1.26303	0.348257	-2.72319	0.041926	AT5G05840		Protein of unknown function (DUF620)
Upregulated by FAW in Summer		Pavir.8KG185500	0.622899	0.561522	-2.72268	0.00226049	AT5G49690		UDP-Glycosyltransferase superfamily protein
Upregulated by FAW in Summer		Pavir.6KG334900	-0.525354	0.729924	-2.72028	0.00336211	AT2G04240	XERICO	RING/U-box superfamily protein
Upregulated by FAW in Summer		Pavir.9KG336200	-0.885364	0.411575	-2.6975	0.0267048	AT5G51190		Integrase-type DNA-binding superfamily protein
Upregulated by FAW in Summer		Pavir.1NG254900	-0.834176	0.497559	-2.6917	0.0371184	AT5G02090
Upregulated by FAW in Summer		Pavir.5KG614200	0.418203	0.694599	-2.68558	1.67316e-05	AT3G56200		Transmembrane amino acid transporter family protein
Upregulated by FAW in Summer		Pavir.1KG087300	0.504865	0.608172	-2.67789	1.21262e-05	AT1G80840	ATWRKY40,WRKY40	WRKY DNA-binding protein 40
Upregulated by FAW in Summer		Pavir.2NG640300	-1.4308	0.062399	-2.67566	8.05862e-05	AT5G06570		alpha/beta-Hydrolases superfamily protein
Upregulated by FAW in Summer		Pavir.2NG570000	-0.447673	0.538827	-2.67421	1.08425e-09	AT5G67450	AZF1,ZF1	zinc-finger protein 1
Upregulated by FAW in Summer		Pavir.5KG036900	-0.442108	0.841096	-2.66882	0.0283993	AT5G43420		RING/U-box superfamily protein
Upregulated by FAW in Summer		Pavir.5KG575300	-0.277691	0.882642	-2.66634	0.00509041	AT4G21380	ARK3,RK3	receptor kinase 3
Upregulated by FAW in Summer		Pavir.3NG261900	-1.19548	0.325871	-2.65555	0.0111308	AT2G39210		Major facilitator superfamily protein
Upregulated by FAW in Summer		Pavir.9NG488000	-0.491673	0.624054	-2.64862	1.16019e-05	AT5G24530	DMR6	2-oxoglutarate (2OG) and Fe(II)-dependent oxygenase superfamily protein
Upregulated by FAW in Summer		Pavir.5KG659600	-0.23226	0.791784	-2.64098	4.98273e-08	AT5G61890		Integrase-type DNA-binding superfamily protein
Upregulated by FAW in Summer		Pavir.9NG242900	-0.329308	0.827964	-2.61748	0.000714934	AT2G46690		SAUR-like auxin-responsive protein family
Upregulated by FAW in Summer		Pavir.5NG221100	-2.13076	0.47627	-2.61472	0.00840444	AT4G15920		Nodulin MtN3 family protein
Upregulated by FAW in Summer		Pavir.9KG407900	-0.734083	0.534918	-2.60943	0.00533015	AT5G57520	ATZFP2,ZFP2	zinc finger protein 2
Upregulated by FAW in Summer		Pavir.7KG241000	-0.987331	0.269576	-2.60266	0.000179231	AT4G21760	BGLU47	beta-glucosidase 47
Upregulated by FAW in Summer		Pavir.1NG067000	-3.73499	0.0743775	-2.5932	0.0428844	AT1G31040		PLATZ transcription factor family protein
Upregulated by FAW in Summer		Pavir.6KG068300	-0.25409	0.814378	-2.59315	8.12653e-07	AT5G07990	CYP75B1,D501,TT7	Cytochrome P450 superfamily protein
Upregulated by FAW in Summer		Pavir.J106000	0.0874929	0.963101	-2.592	0.00502883	AT5G67420	ASL39,LBD37	LOB domain-containing protein 37
Upregulated by FAW in Summer		Pavir.5KG406700	-1.241	0.17036	-2.59171	0.00377173	AT1G15520	ABCG40,ATABCG40,ATPDR12,PDR12	pleiotropic drug resistance 12
Upregulated by FAW in Summer		Pavir.6NG125500	-0.880879	0.0914071	-2.59003	1.55691e-09	AT3G52850	ATELP,ATELP1,ATVSR1,BP-80,BP80,BP80-1;1,BP80B,GFS1,VSR1,VSR1;1	vacuolar sorting receptor homolog 1
Upregulated by FAW in Summer		Pavir.3NG186400	0.22111	0.864214	-2.57312	0.0017062	AT3G62950		Thioredoxin superfamily protein
Upregulated by FAW in Summer		Pavir.4KG095100	-1.79743	0.0998467	-2.5697	0.0138745	AT1G72310	ATL3	RING/U-box superfamily protein
Upregulated by FAW in Summer		Pavir.2NG629800	-1.00538	0.352279	-2.5691	0.0257161	AT1G02860	BAH1,NLA	SPX (SYG1/Pho81/XPR1) domain-containing protein
Upregulated by FAW in Summer		Pavir.1KG350200	-0.75815	0.462483	-2.56768	0.000351615	AT3G21670		Major facilitator superfamily protein
Upregulated by FAW in Summer		Pavir.7KG231900	0.384296	0.84811	-2.56354	0.007621
Upregulated by FAW in Summer		Pavir.8NG084900	-1.1238	0.378755	-2.56038	0.011176
Upregulated by FAW in Summer		Pavir.4KG195300	0.399595	0.857919	-2.53083	0.044318	AT1G70170	MMP	matrix metalloproteinase
Upregulated by FAW in Summer		Pavir.3KG544800	-0.617284	0.470347	-2.51714	1.60159e-05	AT1G30370		alpha/beta-Hydrolases superfamily protein
Upregulated by FAW in Summer		Pavir.5KG137200	-1.44771	0.148382	-2.51534	0.0171332	AT4G13010		Oxidoreductase, zinc-binding dehydrogenase family protein
Upregulated by FAW in Summer		Pavir.9KG105600	0.844632	0.678268	-2.50923	0.0435253	AT2G18196		Heavy metal transport/detoxification superfamily protein
Upregulated by FAW in Summer		Pavir.5NG091800	0.761178	0.485825	-2.50576	0.00072206	AT5G06570		alpha/beta-Hydrolases superfamily protein
Upregulated by FAW in Summer		Pavir.7KG036900	-0.780465	0.328203	-2.50207	3.52796e-05	AT2G27510	ATFD3,FD3	ferredoxin 3
Upregulated by FAW in Summer		Pavir.8NG085200	-1.09831	0.475348	-2.50018	0.0370231
Upregulated by FAW in Summer		Pavir.5KG473400	-0.0832263	0.944691	-2.49607	7.37709e-07	AT5G10830		S-adenosyl-L-methionine-dependent methyltransferases superfamily protein
Upregulated by FAW in Summer		Pavir.5KG178600	-0.422435	0.730282	-2.49047	0.000333083	AT2G41050		PQ-loop repeat family protein / transmembrane family protein
Upregulated by FAW in Summer		Pavir.J349600	-0.301385	0.715415	-2.49023	2.57958e-08	AT4G17940		Tetratricopeptide repeat (TPR)-like superfamily protein
Upregulated by FAW in Summer		Pavir.6KG038200	0.106086	0.940532	-2.48665	0.00137775	AT1G19250	FMO1	flavin-dependent monooxygenase 1
Upregulated by FAW in Summer		Pavir.3KG083100	-1.43472	0.0771031	-2.48366	0.000698312
Upregulated by FAW in Summer		Pavir.9NG167500	-0.775351	0.226005	-2.47914	3.98795e-07	AT3G12920		SBP (S-ribonuclease binding protein) family protein
Upregulated by FAW in Summer		Pavir.2KG038600	0.938806	0.533846	-2.47602	0.0149822	AT4G21620		glycine-rich protein
Upregulated by FAW in Summer		Pavir.9KG465700	-0.175566	0.907487	-2.47024	0.000390475	AT5G19930		Protein of unknown function DUF92, transmembrane
Upregulated by FAW in Summer		Pavir.5KG602800	0.360948	0.851283	-2.47002	0.0187844	AT4G11070	AtWRKY41,WRKY41	WRKY family transcription factor
Upregulated by FAW in Summer		Pavir.9KG525700	-0.843133	0.565341	-2.45292	0.0133137	AT2G45560	CYP76C1	cytochrome P450, family 76, subfamily C, polypeptide 1
Upregulated by FAW in Summer		Pavir.9NG203400	-0.407163	0.744618	-2.44433	0.000391884	AT4G02340		alpha/beta-Hydrolases superfamily protein
Upregulated by FAW in Summer		Pavir.1KG460900	-0.138537	0.941675	-2.4414	0.0368204	AT5G46910		Transcription factor jumonji (jmj) family protein / zinc finger (C5HC2 type) family protein
Upregulated by FAW in Summer		Pavir.3NG039300	-0.660163	0.635684	-2.44088	0.00165814	AT1G78440	ATGA2OX1,GA2OX1	Arabidopsis thaliana gibberellin 2-oxidase 1
Upregulated by FAW in Summer		Pavir.4NG098800	-0.49207	0.802097	-2.43544	0.0372938	AT1G70170	MMP	matrix metalloproteinase
Upregulated by FAW in Summer		Pavir.1NG087100	-0.374391	0.726224	-2.42558	0.000130118	AT3G30390		Transmembrane amino acid transporter family protein
Upregulated by FAW in Summer		Pavir.5NG393900	-1.15343	0.22807	-2.42171	0.00301428	AT5G40010	AATP1	AAA-ATPase 1
Upregulated by FAW in Summer		Pavir.2KG513200	-1.43775	0.131026	-2.4087	0.00604008	AT1G59590	ZCF37	ZCF37
Upregulated by FAW in Summer		Pavir.2KG488100	0.428054	0.845453	-2.40757	0.0323107	AT4G21510		F-box family protein
Upregulated by FAW in Summer		Pavir.2KG429000	-0.550294	0.714621	-2.40735	0.0427754
Upregulated by FAW in Summer		Pavir.J364900	-0.763388	0.443432	-2.40682	0.000670412	AT2G02040	ATPTR2,ATPTR2-B,NTR1,PTR2,PTR2-B	peptide transporter 2
Upregulated by FAW in Summer		Pavir.9KG522200	0.306433	0.78736	-2.40596	8.57916e-05
Upregulated by FAW in Summer		Pavir.3KG250300	-0.537476	0.769385	-2.40524	0.0332562	AT4G01950	ATGPAT3,GPAT3	glycerol-3-phosphate acyltransferase 3
Upregulated by FAW in Summer		Pavir.3NG180900	0.50217	0.652053	-2.4042	0.000365	AT3G48520	CYP94B3	cytochrome P450, family 94, subfamily B, polypeptide 3
Upregulated by FAW in Summer		Pavir.3KG125100	-0.78678	0.491273	-2.38546	0.00793791	AT3G11180		2-oxoglutarate (2OG) and Fe(II)-dependent oxygenase superfamily protein
Upregulated by FAW in Summer		Pavir.9NG832500	-1.92656	0.105771	-2.38241	0.040734
Upregulated by FAW in Summer		Pavir.4KG259500	-0.898874	0.53871	-2.37549	0.0288766	AT5G44360		FAD-binding Berberine family protein
Upregulated by FAW in Summer		Pavir.7KG369900	0.361206	0.783979	-2.36527	0.0407088	AT5G15140		Galactose mutarotase-like superfamily protein
Upregulated by FAW in Summer		Pavir.7KG115900	-1.38141	0.137046	-2.36475	0.0137094	AT3G01930		Major facilitator superfamily protein
Upregulated by FAW in Summer		Pavir.5NG158700	-1.0276	0.157601	-2.35804	7.84231e-05	AT4G35160		O-methyltransferase family protein
Upregulated by FAW in Summer		Pavir.2NG451800	0.020239	0.992697	-2.35103	0.0276935	AT5G13220	JAS1,JAZ10,TIFY9	jasmonate-zim-domain protein 10
Upregulated by FAW in Summer		Pavir.2KG109800	-0.820468	0.115468	-2.34978	8.1866e-05	AT2G14170	ALDH6B2	aldehyde dehydrogenase 6B2
Upregulated by FAW in Summer		Pavir.7NG367700	-1.20535	0.240994	-2.34824	0.00258643	AT1G61720	BAN	NAD(P)-binding Rossmann-fold superfamily protein
Upregulated by FAW in Summer		Pavir.3KG212700	-1.48294	0.164736	-2.3459	0.00605623	AT3G18570		Oleosin family protein
Upregulated by FAW in Summer		Pavir.9NG573300	-0.183364	0.897036	-2.34433	0.000850733	AT5G18980		ARM repeat superfamily protein
Upregulated by FAW in Summer		Pavir.9NG007500	-1.12341	0.648986	-2.34151	0.0299054	AT3G07320		O-Glycosyl hydrolases family 17 protein
Upregulated by FAW in Summer		Pavir.8KG185700	0.927391	0.535359	-2.33874	0.0380906	AT2G22590		UDP-Glycosyltransferase superfamily protein
Upregulated by FAW in Summer		Pavir.9NG478700	-0.355357	0.670351	-2.33331	1.41217e-06	AT5G38710		Methylenetetrahydrofolate reductase family protein
Upregulated by FAW in Summer		Pavir.9KG537700	-0.856046	0.524908	-2.32752	0.0297421	AT2G23790		Protein of unknown function (DUF607)
Upregulated by FAW in Summer		Pavir.6NG280900	-0.608657	0.676714	-2.32645	0.0174365	AT1G21270	WAK2	wall-associated kinase 2
Upregulated by FAW in Summer		Pavir.5KG647100	-0.107336	0.95434	-2.32135	0.00675199	AT2G38090		Duplicated homeodomain-like superfamily protein
Upregulated by FAW in Summer		Pavir.5NG556900	0.154178	0.865303	-2.32053	1.19224e-07	AT1G77450	anac032,NAC032	NAC domain containing protein 32
Upregulated by FAW in Summer		Pavir.1NG539000	-0.673561	0.508294	-2.32029	0.00152609	AT1G14330		Galactose oxidase/kelch repeat superfamily protein
Upregulated by FAW in Summer		Pavir.1KG388400	-1.19384	0.359353	-2.31986	0.0346725	AT2G37170	PIP2;2,PIP2B	plasma membrane intrinsic protein 2
Upregulated by FAW in Summer		Pavir.9NG656700	0.0225187	0.987713	-2.31574	0.0120493	AT5G54540		Uncharacterised conserved protein (UCP012943)
Upregulated by FAW in Summer		Pavir.9NG593400	-1.44701	0.126893	-2.31423	0.00631077
Upregulated by FAW in Summer		Pavir.5NG575300	1.13681	0.37569	-2.31302	0.0312628	AT4G08330
Upregulated by FAW in Summer		Pavir.9NG246000	-0.968747	0.131071	-2.31081	1.15811e-05	AT1G64660	ATMGL,MGL	methionine gamma-lyase
Upregulated by FAW in Summer		Pavir.2KG008600	-1.81447	0.283173	-2.30605	0.0485882	AT4G37580	COP3,HLS1,UNS2	Acyl-CoA N-acyltransferases (NAT) superfamily protein
Upregulated by FAW in Summer		Pavir.1KG468900	-1.3959	0.0654139	-2.30442	0.000880812	AT2G21620	RD2	Adenine nucleotide alpha hydrolases-like superfamily protein
Upregulated by FAW in Summer		Pavir.8KG278700	0.274737	0.852458	-2.30283	0.00293106	AT3G14690	CYP72A15	cytochrome P450, family 72, subfamily A, polypeptide 15
Upregulated by FAW in Summer		Pavir.3KG446000	0.27531	0.797461	-2.30021	0.000662483	AT3G03800	ATSYP131,SYP131	syntaxin of plants 131
Upregulated by FAW in Summer		Pavir.9NG124900	-1.52742	0.0647233	-2.29887	0.00186123	AT4G37850		basic helix-loop-helix (bHLH) DNA-binding superfamily protein
Upregulated by FAW in Summer		Pavir.9NG728200	-0.776934	0.350846	-2.29619	0.00026585
Upregulated by FAW in Summer		Pavir.6NG093300	-0.244834	0.899451	-2.29586	0.0257799	AT2G32210
Upregulated by FAW in Summer		Pavir.2NG344800	0.525492	0.580144	-2.2917	0.000149666	AT2G05940		Protein kinase superfamily protein
Upregulated by FAW in Summer		Pavir.7KG240000	-1.08855	0.181671	-2.28998	0.000604546	AT1G08630	THA1	threonine aldolase 1
Upregulated by FAW in Summer		Pavir.7KG207800	-0.914409	0.15062	-2.28617	9.2722e-06	AT5G61640	ATMSRA1,PMSR1	peptidemethionine sulfoxide reductase 1
Upregulated by FAW in Summer		Pavir.5KG519500	-1.56828	0.134936	-2.27405	0.0233084	AT1G29640		Protein of unknown function, DUF584
Upregulated by FAW in Summer		Pavir.9KG546100	-1.27469	0.200595	-2.27399	0.0148851	AT4G25700	B1,BCH1,BETA-OHASE 1,chy1	beta-hydroxylase 1
Upregulated by FAW in Summer		Pavir.5KG564800	-0.893646	0.412918	-2.26926	0.00778428
Upregulated by FAW in Summer		Pavir.2NG528100	-0.10795	0.947731	-2.2626	0.0208038
Upregulated by FAW in Summer		Pavir.3NG209300	-0.0978967	0.950314	-2.25688	0.000477204	AT1G08500	AtENODL18,ENODL18	early nodulin-like protein 18
Upregulated by FAW in Summer		Pavir.9KG315400	-1.059	0.181442	-2.25511	0.00358006	AT3G12500	ATHCHIB,B-CHI,CHI-B,HCHIB,PR-3,PR3	basic chitinase
Upregulated by FAW in Summer		Pavir.7KG180600	0.85928	0.516947	-2.25089	0.0184091	AT3G60520
Upregulated by FAW in Summer		Pavir.1KG500300	-1.41214	0.0661463	-2.25053	0.00186657
Upregulated by FAW in Summer		Pavir.5NG618100	0.150051	0.941887	-2.24607	0.0245146	AT3G05410		Photosystem II reaction center PsbP family protein
Upregulated by FAW in Summer		Pavir.1KG178400	-0.811749	0.464413	-2.24114	0.023567	AT4G20860		FAD-binding Berberine family protein
Upregulated by FAW in Summer		Pavir.6KG258400	-1.4765	0.105553	-2.23194	0.0113024	AT1G13520		Protein of unknown function (DUF1262)
Upregulated by FAW in Summer		Pavir.9NG071100	-0.884065	0.427007	-2.22428	0.0402772	AT1G15170		MATE efflux family protein
Upregulated by FAW in Summer		Pavir.6NG203800	-0.521661	0.656906	-2.22365	0.00909222	AT3G47780	ATATH6,ATH6	ABC2 homolog 6
Upregulated by FAW in Summer		Pavir.2NG186600	-1.5678	0.0622261	-2.22244	0.0104577
Upregulated by FAW in Summer		Pavir.9KG015300	0.0166476	0.987634	-2.21718	0.0392909	AT1G01630		Sec14p-like phosphatidylinositol transfer family protein
Upregulated by FAW in Summer		Pavir.7NG184700	-1.16319	0.133372	-2.2128	0.00113331	AT4G24380
Upregulated by FAW in Summer		Pavir.9KG617200	-1.67567	0.0505778	-2.20334	0.00849588	AT1G74950	JAZ2,TIFY10B	TIFY domain/Divergent CCT motif family protein
Upregulated by FAW in Summer		Pavir.1NG408700	-0.631611	0.643967	-2.20237	0.0177077	AT1G24600
Upregulated by FAW in Summer		Pavir.3KG495200	-0.458302	0.666403	-2.19776	0.000608172	AT5G07990	CYP75B1,D501,TT7	Cytochrome P450 superfamily protein
Upregulated by FAW in Summer		Pavir.3NG215900	-1.16336	0.20158	-2.1891	0.00963136	AT5G63370		Protein kinase superfamily protein
Upregulated by FAW in Summer		Pavir.3KG573100	-0.649752	0.651946	-2.18475	0.0276935	AT5G40010	AATP1	AAA-ATPase 1
Upregulated by FAW in Summer		Pavir.9KG309900	-2.48494	0.0695397	-2.17873	0.0444393	AT4G16820	PLA-I{beta]2	alpha/beta-Hydrolases superfamily protein
Upregulated by FAW in Summer		Pavir.9NG851000	-0.063481	0.957804	-2.17457	0.00118238
Upregulated by FAW in Summer		Pavir.6NG215400	-0.776622	0.496484	-2.17351	0.0349875	AT1G68300		Adenine nucleotide alpha hydrolases-like superfamily protein
Upregulated by FAW in Summer		Pavir.7NG040300	0.285462	0.857323	-2.17294	0.0256308
Upregulated by FAW in Summer		Pavir.9KG151000	-0.104475	0.922004	-2.17165	3.31016e-06	AT5G08380	AGAL1,AtAGAL1	alpha-galactosidase 1
Upregulated by FAW in Summer		Pavir.6KG101600	-1.4345	0.065733	-2.1703	0.00284688	AT1G50640	ATERF3,ERF3	ethylene responsive element binding factor 3
Upregulated by FAW in Summer		Pavir.9KG477600	-0.681393	0.374034	-2.1692	7.90011e-05	AT5G65010	ASN2	asparagine synthetase 2
Upregulated by FAW in Summer		Pavir.9NG405700	-0.358087	0.798971	-2.16903	0.0423302	AT1G28640		GDSL-like Lipase/Acylhydrolase superfamily protein
Upregulated by FAW in Summer		Pavir.6KG072800	-0.774612	0.342245	-2.16845	0.00346835
Upregulated by FAW in Summer		Pavir.9NG282000	-0.477588	0.711365	-2.15546	0.00602815	AT5G63790	ANAC102,NAC102	NAC domain containing protein 102
Upregulated by FAW in Summer		Pavir.5NG028900	0.607321	0.575609	-2.15468	0.00162344	AT1G29050	TBL38	TRICHOME BIREFRINGENCE-LIKE 38
Upregulated by FAW in Summer		Pavir.2KG490200	-0.345276	0.853659	-2.15213	0.0401926	AT1G07180	ATNDI1,NDA1	alternative NAD(P)H dehydrogenase 1
Upregulated by FAW in Summer		Pavir.3NG072000	-0.100733	0.937476	-2.15025	4.58872e-05	AT5G09300		Thiamin diphosphate-binding fold (THDP-binding) superfamily protein
Upregulated by FAW in Summer		Pavir.J559900	0.728409	0.428467	-2.14784	0.00150148
Upregulated by FAW in Summer		Pavir.3NG028300	1.00813	0.409649	-2.14745	0.02533	AT5G61890		Integrase-type DNA-binding superfamily protein
Upregulated by FAW in Summer		Pavir.8NG093700	-1.83849	0.158431	-2.14566	0.0365102	AT1G15460	ATBOR4,BOR4	HCO3- transporter family
Upregulated by FAW in Summer		Pavir.6NG096700	-0.311575	0.841554	-2.14296	0.0132765	AT2G32190
Upregulated by FAW in Summer		Pavir.4KG131700	-1.07762	0.161228	-2.1312	0.00103923	AT4G01070	GT72B1,UGT72B1	UDP-Glycosyltransferase superfamily protein
Upregulated by FAW in Summer		Pavir.2KG236800	0.741387	0.409103	-2.12807	0.00212721	AT5G09640	SCPL19,SNG2	serine carboxypeptidase-like 19
Upregulated by FAW in Summer		Pavir.9KG360000	0.459775	0.679973	-2.12802	0.00389343
Upregulated by FAW in Summer		Pavir.7KG213100	-1.70665	0.0842434	-2.12601	0.0368922	AT5G03860	MLS	malate synthase
Upregulated by FAW in Summer		Pavir.1NG347000	-0.874012	0.477209	-2.1232	0.0237999	AT3G10080		RmlC-like cupins superfamily protein
Upregulated by FAW in Summer		Pavir.9NG062600	-0.247359	0.857768	-2.12038	0.00360446	AT5G19855		Chaperonin-like RbcX protein
Upregulated by FAW in Summer		Pavir.7KG188600	-0.995573	0.0355229	-2.11922	8.51134e-07	AT5G15240		Transmembrane amino acid transporter family protein
Upregulated by FAW in Summer		Pavir.1KG325100	0.528994	0.670036	-2.11365	0.00799396	AT3G19380	PUB25	plant U-box 25
Upregulated by FAW in Summer		Pavir.5KG440600	-0.49526	0.496696	-2.10309	1.47629e-05	AT1G77450	anac032,NAC032	NAC domain containing protein 32
Upregulated by FAW in Summer		Pavir.4KG094100	-1.09821	0.0982298	-2.101	0.000282473	AT5G17050	UGT78D2	UDP-glucosyl transferase 78D2
Upregulated by FAW in Summer		Pavir.9KG014500	0.383511	0.78594	-2.08704	0.0120007	AT2G02061		Nucleotide-diphospho-sugar transferase family protein
Upregulated by FAW in Summer		Pavir.8KG320800	-0.54995	0.681399	-2.08424	0.0166826	AT5G13700	APAO,ATPAO1,PAO1	polyamine oxidase 1
Upregulated by FAW in Summer		Pavir.7NG347400	0.00408045	0.998	-2.08216	0.0438105	AT5G60710		Zinc finger (C3HC4-type RING finger) family protein
Upregulated by FAW in Summer		Pavir.3KG569600	-1.30432	0.225844	-2.07795	0.0372356	AT2G22880		VQ motif-containing protein
Upregulated by FAW in Summer		Pavir.2NG454500	0.431348	0.65644	-2.07388	0.000466386	AT4G35100	PIP2;7,PIP3,PIP3A,SIMIP	plasma membrane intrinsic protein 3
Upregulated by FAW in Summer		Pavir.3NG311300	-1.32509	0.0979569	-2.06615	0.00612559	AT4G33950	ATOST1,OST1,P44,SNRK2-6,SNRK2.6,SRK2E	Protein kinase superfamily protein
Upregulated by FAW in Summer		Pavir.3KG449300	-0.372566	0.761481	-2.06366	0.00479562	AT4G15660		Thioredoxin superfamily protein
Upregulated by FAW in Summer		Pavir.3KG571400	-1.69106	0.0587534	-2.06358	0.0216444	AT2G16430	ATPAP10,PAP10	purple acid phosphatase 10
Upregulated by FAW in Summer		Pavir.1NG278100	0.024489	0.983833	-2.05286	0.000233146	AT5G51070	CLPD,ERD1,SAG15	Clp ATPase
Upregulated by FAW in Summer		Pavir.5KG198500	-1.13569	0.0889149	-2.0415	0.000690555	AT4G16146		cAMP-regulated phosphoprotein 19-related protein
Upregulated by FAW in Summer		Pavir.4NG171100	-0.843125	0.288423	-2.03846	0.00114087	AT1G30080		Glycosyl hydrolase superfamily protein
Upregulated by FAW in Summer		Pavir.2NG248100	-0.57533	0.669635	-2.03595	0.0266965	AT5G67300	ATMYB44,ATMYBR1,MYB44,MYBR1	myb domain protein r1
Upregulated by FAW in Summer		Pavir.2NG389600	-0.739327	0.345624	-2.03271	0.00172522	AT1G20925		Auxin efflux carrier family protein
Upregulated by FAW in Summer		Pavir.2KG261000	-0.43024	0.743846	-2.03074	0.0178317	AT4G35220		Cyclase family protein
Upregulated by FAW in Summer		Pavir.5KG609600	-0.685404	0.354136	-2.0242	0.00020836	AT3G56200		Transmembrane amino acid transporter family protein
Upregulated by FAW in Summer		Pavir.6NG369700	-1.09419	0.217693	-2.01846	0.0151714	AT5G03630	ATMDAR2	Pyridine nucleotide-disulphide oxidoreductase family protein
Upregulated by FAW in Summer		Pavir.8KG308200	-0.22023	0.844388	-2.01522	0.00542473	AT3G18140		Transducin/WD40 repeat-like superfamily protein
Upregulated by FAW in Summer		Pavir.8KG208000	0.040495	0.981327	-2.01156	0.0191939	AT5G63380		AMP-dependent synthetase and ligase family protein
Upregulated by FAW in Summer		Pavir.9NG309700	-0.428101	0.676602	-2.00718	0.00143811	AT3G23490	CYN	cyanase
Upregulated by FAW in Summer		Pavir.9KG139600	0.176032	0.912828	-2.00561	0.0113287	AT2G46690		SAUR-like auxin-responsive protein family
Upregulated by FAW in Summer		Pavir.4KG221000	-0.0465149	0.97855	-2.00115	0.01436	AT3G18170		Glycosyltransferase family 61 protein
Upregulated by FAW in Summer		Pavir.7NG240700	-1.91637	0.0583574	-1.99957	0.0299054	AT5G47810	PFK2	phosphofructokinase 2
Upregulated by FAW in Summer		Pavir.2KG327800	0.0566356	0.977613	-1.99851	0.0410904	AT2G26110		Protein of unknown function (DUF761)
Upregulated by FAW in Summer		Pavir.9NG171700	-1.48141	0.147216	-1.99794	0.049805	AT2G32020		Acyl-CoA N-acyltransferases (NAT) superfamily protein
Upregulated by FAW in Summer		Pavir.2NG452300	-1.25769	0.0900624	-1.99776	0.00340442	AT1G14220		Ribonuclease T2 family protein
Upregulated by FAW in Summer		Pavir.1NG166200	-1.24391	0.235598	-1.9946	0.0299054	AT4G31550	ATWRKY11,WRKY11	WRKY DNA-binding protein 11
Upregulated by FAW in Summer		Pavir.9KG552000	-1.35256	0.325748	-1.98711	0.00219813	AT2G40330	PYL6,RCAR9	PYR1-like 6
Upregulated by FAW in Summer		Pavir.8KG298300	-1.5074	0.356355	-1.98211	0.0181368	AT5G56400		FBD, F-box, Skp2-like and Leucine Rich Repeat domains containing protein
Upregulated by FAW in Summer		Pavir.9KG614700	1.13471	0.365522	-1.9706	0.0385542	AT1G54150		E3 Ubiquitin ligase family protein
Upregulated by FAW in Summer		Pavir.2KG139500	-0.531641	0.676037	-1.96428	0.0184479
Upregulated by FAW in Summer		Pavir.9NG510000	-0.584522	0.473916	-1.959	0.00082929	AT2G14960	GH3.1	Auxin-responsive GH3 family protein
Upregulated by FAW in Summer		Pavir.J591800	-0.138412	0.915167	-1.95631	0.00202168	AT3G21310		Core-2/I-branching beta-1,6-N-acetylglucosaminyltransferase family protein
Upregulated by FAW in Summer		Pavir.5KG643800	1.01922	0.495502	-1.95613	0.0499658
Upregulated by FAW in Summer		Pavir.J622200	-0.113476	0.954028	-1.95517	0.0380029	AT1G64720	CP5	Polyketide cyclase/dehydrase and lipid transport superfamily protein
Upregulated by FAW in Summer		Pavir.9KG530600	0.17954	0.917065	-1.95082	0.042133	AT2G02040	ATPTR2,ATPTR2-B,NTR1,PTR2,PTR2-B	peptide transporter 2
Upregulated by FAW in Summer		Pavir.7NG422900	-0.678825	0.335974	-1.94742	0.0100639	AT4G37030
Upregulated by FAW in Summer		Pavir.5KG705400	0.14846	0.879698	-1.94464	0.000501352	AT5G14360		Ubiquitin-like superfamily protein
Upregulated by FAW in Summer		Pavir.2KG010600	-0.83763	0.347771	-1.94363	0.0126525	AT1G13900		Purple acid phosphatases superfamily protein
Upregulated by FAW in Summer		Pavir.5NG595800	-1.56817	0.063608	-1.94031	0.0210802	AT5G18860		inosine-uridine preferring nucleoside hydrolase family protein
Upregulated by FAW in Summer		Pavir.9KG312500	0.13786	0.907255	-1.93701	0.000409784	AT5G24530	DMR6	2-oxoglutarate (2OG) and Fe(II)-dependent oxygenase superfamily protein
Upregulated by FAW in Summer		Pavir.1NG449900	-0.089456	0.957183	-1.93356	0.0138745	AT2G21620	RD2	Adenine nucleotide alpha hydrolases-like superfamily protein
Upregulated by FAW in Summer		Pavir.9NG179300	0.253668	0.834853	-1.9286	0.0266083	AT1G13450		Homeodomain-like superfamily protein
Upregulated by FAW in Summer		Pavir.9NG179400	0.253668	0.834853	-1.9286	0.0266083	AT1G32930		Galactosyltransferase family protein
Upregulated by FAW in Summer		Pavir.2KG217700	-0.192775	0.785415	-1.92794	2.435e-07
Upregulated by FAW in Summer		Pavir.9NG051700	-0.262954	0.771906	-1.92698	5.3101e-05	AT4G37530		Peroxidase superfamily protein
Upregulated by FAW in Summer		Pavir.9NG568700	0.195314	0.844598	-1.91975	8.09376e-05	AT4G38810		Calcium-binding EF-hand family protein
Upregulated by FAW in Summer		Pavir.6NG235000	-0.845818	0.405667	-1.91957	0.0172228	AT3G20310	ATERF-7,ATERF7,ERF7	ethylene response factor 7
Upregulated by FAW in Summer		Pavir.9NG020800	-0.522173	0.692549	-1.9185	0.0364877	AT1G14870	PCR2	PLANT CADMIUM RESISTANCE 2
Upregulated by FAW in Summer		Pavir.3KG339100	-0.802622	0.275476	-1.90822	0.00114326	AT5G25930		Protein kinase family protein with leucine-rich repeat domain
Upregulated by FAW in Summer		Pavir.9KG191400	-0.644196	0.33311	-1.89103	0.0454987	AT3G23490	CYN	cyanase
Upregulated by FAW in Summer		Pavir.7KG313400	-0.465392	0.714089	-1.89015	0.00963136	AT4G10500		2-oxoglutarate (2OG) and Fe(II)-dependent oxygenase superfamily protein
Upregulated by FAW in Summer		Pavir.7NG137100	-0.874477	0.0710848	-1.88997	4.71469e-06	AT3G01990	ACR6	ACT domain repeat 6
Upregulated by FAW in Summer		Pavir.6NG265100	-0.396981	0.790861	-1.88861	0.0460817
Upregulated by FAW in Summer		Pavir.9NG122800	-1.16536	0.0651599	-1.88504	0.00165546	AT4G37850		basic helix-loop-helix (bHLH) DNA-binding superfamily protein
Upregulated by FAW in Summer		Pavir.8NG202800	-0.204304	0.883749	-1.88494	0.00871341	AT1G18480		Calcineurin-like metallo-phosphoesterase superfamily protein
Upregulated by FAW in Summer		Pavir.6KG384600	-0.678902	0.806647	-1.87986	0.0237999
Upregulated by FAW in Summer		Pavir.2NG408100	-0.0971358	0.930737	-1.87278	0.000333134	AT2G24580		FAD-dependent oxidoreductase family protein
Upregulated by FAW in Summer		Pavir.3NG233000	-0.666047	0.114772	-1.86604	3.35483e-07	AT2G38280	ATAMPD,FAC1	AMP deaminase, putative / myoadenylate deaminase, putative
Upregulated by FAW in Summer		Pavir.2NG228500	-1.4897	0.0681149	-1.86394	0.0245146	AT5G57510
Upregulated by FAW in Summer		Pavir.9NG150000	1.12921	0.171901	-1.85043	0.0160069	AT2G32150		Haloacid dehalogenase-like hydrolase (HAD) superfamily protein
Upregulated by FAW in Summer		Pavir.9KG368500	-0.569651	0.608317	-1.84928	0.0295509	AT4G34890	ATXDH1,XDH1	xanthine dehydrogenase 1
Upregulated by FAW in Summer		Pavir.3NG116200	-0.385677	0.705434	-1.84879	0.022253
Upregulated by FAW in Summer		Pavir.7KG150500	-0.919587	0.214476	-1.84768	0.00489013	AT1G45688
Upregulated by FAW in Summer		Pavir.5NG500000	-0.741926	0.474772	-1.84671	0.0235461	AT4G17500	ATERF-1,ERF-1	ethylene responsive element binding factor 1
Upregulated by FAW in Summer		Pavir.2KG589600	-0.754737	0.2818	-1.83402	0.00871341	AT5G05340		Peroxidase superfamily protein
Upregulated by FAW in Summer		Pavir.2KG448300	-0.763781	0.443338	-1.82801	0.00915911	AT3G50930	BCS1	cytochrome BC1 synthesis
Upregulated by FAW in Summer		Pavir.9KG193000	0.872239	0.156268	-1.82749	0.0453259	AT4G08850		Leucine-rich repeat receptor-like protein kinase family protein
Upregulated by FAW in Summer		Pavir.4NG023300	0.32622	0.812172	-1.8217	0.0336186	AT2G04400		Aldolase-type TIM barrel family protein
Upregulated by FAW in Summer		Pavir.5NG568200	-0.911997	0.360007	-1.82092	0.0302194	AT3G56200		Transmembrane amino acid transporter family protein
Upregulated by FAW in Summer		Pavir.2KG097400	-0.608654	0.602005	-1.81628	0.0272553	AT2G39210		Major facilitator superfamily protein
Upregulated by FAW in Summer		Pavir.J731200	-0.183073	0.889105	-1.81605	0.0322398	AT2G38540	ATLTP1,LP1,LTP1	lipid transfer protein 1
Upregulated by FAW in Summer		Pavir.3KG481200	0.0421041	0.969043	-1.81493	0.000110493	AT2G14850
Upregulated by FAW in Summer		Pavir.9KG487900	0.190661	0.825477	-1.81138	1.94359e-05	AT5G48540		receptor-like protein kinase-related family protein
Upregulated by FAW in Summer		Pavir.9KG370100	-0.512425	0.75306	-1.80438	0.00752432	AT4G15530	PPDK	pyruvate orthophosphate dikinase
Upregulated by FAW in Summer		Pavir.4KG333800	-1.13377	0.178378	-1.80332	0.0199609	AT4G37260	ATMYB73,MYB73	myb domain protein 73
Upregulated by FAW in Summer		Pavir.5KG151000	-0.906577	0.0896177	-1.80032	0.00295395	AT3G04070	anac047,NAC047	NAC domain containing protein 47
Upregulated by FAW in Summer		Pavir.6KG102000	-1.02471	0.272731	-1.79603	0.0280355	AT1G03800	ATERF10,ERF10	ERF domain protein 10
Upregulated by FAW in Summer		Pavir.2NG339200	0.239037	0.84213	-1.79597	0.00504922	AT1G19180	JAZ1,TIFY10A	jasmonate-zim-domain protein 1
Upregulated by FAW in Summer		Pavir.J649400	-0.248337	0.852977	-1.79413	0.0123202	AT5G07990	CYP75B1,D501,TT7	Cytochrome P450 superfamily protein
Upregulated by FAW in Summer		Pavir.7KG295400	0.422052	0.675074	-1.79089	0.00533977	AT4G38250		Transmembrane amino acid transporter family protein
Upregulated by FAW in Summer		Pavir.5NG546100	-1.65715	0.0501133	-1.78999	0.0444393	AT3G56400	ATWRKY70,WRKY70	WRKY DNA-binding protein 70
Upregulated by FAW in Summer		Pavir.3KG246100	-0.691732	0.360356	-1.78469	0.0018905	AT2G38470	ATWRKY33,WRKY33	WRKY DNA-binding protein 33
Upregulated by FAW in Summer		Pavir.9NG623700	-1.13564	0.121142	-1.7834	0.00374868	AT1G77330		2-oxoglutarate (2OG) and Fe(II)-dependent oxygenase superfamily protein
Upregulated by FAW in Summer		Pavir.2KG550900	-1.27998	0.130915	-1.77927	0.0400291	AT2G15760		Protein of unknown function (DUF1645)
Upregulated by FAW in Summer		Pavir.1KG269500	0.242215	0.870524	-1.77685	0.04365	AT1G53590	NTMC2T6.1,NTMC2TYPE6.1	Calcium-dependent lipid-binding (CaLB domain) family protein
Upregulated by FAW in Summer		Pavir.7NG039900	0.430692	0.452847	-1.77663	0.000324701	AT2G26970		Polynucleotidyl transferase, ribonuclease H-like superfamily protein
Upregulated by FAW in Summer		Pavir.1KG462300	-0.277919	0.875492	-1.77434	0.0429474
Upregulated by FAW in Summer		Pavir.9KG395100	0.861291	0.308058	-1.77088	0.0181368	AT1G74950	JAZ2,TIFY10B	TIFY domain/Divergent CCT motif family protein
Upregulated by FAW in Summer		Pavir.6KG342600	-0.301651	0.774084	-1.76654	0.0144797	AT5G35690
Upregulated by FAW in Summer		Pavir.9NG610900	-0.147598	0.918503	-1.75862	0.0136695	AT2G47180	AtGolS1,GolS1	galactinol synthase 1
Upregulated by FAW in Summer		Pavir.3NG292000	-0.580419	0.486853	-1.75589	0.00355489	AT5G16110
Upregulated by FAW in Summer		Pavir.8NG053700	-0.094458	0.954229	-1.75236	0.0251026	AT2G36220
Upregulated by FAW in Summer		Pavir.5NG494200	-0.196773	0.851546	-1.75156	0.00113953	AT4G32480		Protein of unknown function (DUF506)
Upregulated by FAW in Summer		Pavir.3KG578000	-1.34683	0.0914761	-1.75096	0.0442261	AT5G17860	CAX7	calcium exchanger 7
Upregulated by FAW in Summer		Pavir.J297100	0.503763	0.43444	-1.74922	0.000282473	AT1G09970	LRR XI-23,RLK7	Leucine-rich receptor-like protein kinase family protein
Upregulated by FAW in Summer		Pavir.4KG404900	-0.0968961	0.943966	-1.7491	0.0143503	AT1G05200	ATGLR3.4,GLR3.4,GLUR3	glutamate receptor 3.4
Upregulated by FAW in Summer		Pavir.1KG479200	-0.89494	0.377587	-1.74836	0.0124585	AT1G32450	NRT1.5	nitrate transporter 1.5
Upregulated by FAW in Summer		Pavir.2NG353400	-0.727851	0.484903	-1.74811	0.0191621	AT1G47480		alpha/beta-Hydrolases superfamily protein
Upregulated by FAW in Summer		Pavir.7NG431600	-1.05156	0.214263	-1.74193	0.0219546	AT3G20310	ATERF-7,ATERF7,ERF7	ethylene response factor 7
Upregulated by FAW in Summer		Pavir.9NG640200	-0.682511	0.348795	-1.73265	0.00202168	AT5G26340	ATSTP13,MSS1,STP13	Major facilitator superfamily protein
Upregulated by FAW in Summer		Pavir.7KG268400	0.637399	0.470671	-1.73254	0.0220793	AT4G34660		SH3 domain-containing protein
Upregulated by FAW in Summer		Pavir.2KG384000	0.671382	0.271232	-1.72124	0.000356626	AT4G34950		Major facilitator superfamily protein
Upregulated by FAW in Summer		Pavir.5NG134500	-0.348969	0.67992	-1.72014	0.000962777	AT3G18180		Glycosyltransferase family 61 protein
Upregulated by FAW in Summer		Pavir.9NG044500	0.132339	0.916567	-1.7195	0.00412616	AT4G37530		Peroxidase superfamily protein
Upregulated by FAW in Summer		Pavir.6NG347700	-0.414281	0.557371	-1.71778	9.27228e-05	AT5G24090	ATCHIA,CHIA	chitinase A
Upregulated by FAW in Summer		Pavir.1NG425000	-0.947219	0.256219	-1.71737	0.0180839	AT1G63840		RING/U-box superfamily protein
Upregulated by FAW in Summer		Pavir.7NG350800	0.559287	0.557267	-1.71721	0.0108183	AT4G21760	BGLU47	beta-glucosidase 47
Upregulated by FAW in Summer		Pavir.J660800	-1.33484	0.0890224	-1.71533	0.0270368	AT5G58620		zinc finger (CCCH-type) family protein
Upregulated by FAW in Summer		Pavir.2KG234400	0.257229	0.81321	-1.71525	0.00219697
Upregulated by FAW in Summer		Pavir.6NG248900	0.0281218	0.979305	-1.7081	0.00245039	AT2G45550	CYP76C4	cytochrome P450, family 76, subfamily C, polypeptide 4
Upregulated by FAW in Summer		Pavir.1KG418100	-0.122319	0.934669	-1.70562	0.0148384	AT3G60320		Protein of unknown function (DUF630 and DUF632)
Upregulated by FAW in Summer		Pavir.9KG620200	-0.413014	0.551614	-1.69919	0.000263403	AT5G26340	ATSTP13,MSS1,STP13	Major facilitator superfamily protein
Upregulated by FAW in Summer		Pavir.2NG054300	-0.847455	0.230263	-1.69864	0.00396532	AT4G13340		Leucine-rich repeat (LRR) family protein
Upregulated by FAW in Summer		Pavir.6NG226500	-0.790524	0.291029	-1.6974	0.0311172	AT1G75390	AtbZIP44,bZIP44	basic leucine-zipper 44
Upregulated by FAW in Summer		Pavir.9NG280100	-0.929424	0.26673	-1.69248	0.0194681	AT5G63790	ANAC102,NAC102	NAC domain containing protein 102
Upregulated by FAW in Summer		Pavir.6KG349500	0.112533	0.933982	-1.68892	0.00726969	AT1G08250	ADT6	arogenate dehydratase 6
Upregulated by FAW in Summer		Pavir.2KG120800	-0.635777	0.489964	-1.68837	0.0248068	AT5G13710	CPH,SMT1	sterol methyltransferase 1
Upregulated by FAW in Summer		Pavir.5NG324400	-0.440843	0.733493	-1.6883	0.0313355	AT2G27690	CYP94C1	cytochrome P450, family 94, subfamily C, polypeptide 1
Upregulated by FAW in Summer		Pavir.6NG143400	-0.790146	0.287751	-1.68535	0.00525057	AT2G02990	ATRNS1,RNS1	ribonuclease 1
Upregulated by FAW in Summer		Pavir.3KG311800	0.105244	0.95434	-1.68354	0.0330358	AT3G61610		Galactose mutarotase-like superfamily protein
Upregulated by FAW in Summer		Pavir.1NG536700	-0.986661	0.171373	-1.67952	0.0155886	AT4G39795		Protein of unknown function (DUF581)
Upregulated by FAW in Summer		Pavir.6NG323900	0.00847252	0.994066	-1.67843	0.0120045	AT3G52220
Upregulated by FAW in Summer		Pavir.5KG480600	0.0552424	0.969123	-1.67419	0.0458144	AT2G26070	RTE1	Protein of unknown function (DUF778)
Upregulated by FAW in Summer		Pavir.9KG130300	0.280275	0.764011	-1.67374	0.00305132	AT2G43400	ETFQO	electron-transfer flavoprotein:ubiquinone oxidoreductase
Upregulated by FAW in Summer		Pavir.7NG399900	0.0210762	0.985887	-1.66566	0.00388095	AT1G79160
Upregulated by FAW in Summer		Pavir.9NG009300	0.145524	0.919721	-1.66171	0.0222463	AT2G02061		Nucleotide-diphospho-sugar transferase family protein
Upregulated by FAW in Summer		Pavir.9KG575500	-0.605747	0.576127	-1.6591	0.0344657	AT3G23920	BAM1,BMY7,TR-BAMY	beta-amylase 1
Upregulated by FAW in Summer		Pavir.2KG488200	-0.993031	0.294589	-1.65862	0.049805	AT1G79360	2-Oct,ATOCT2,OCT2	organic cation/carnitine transporter 2
Upregulated by FAW in Summer		Pavir.6NG054600	-0.434881	0.681564	-1.65271	0.0385611	AT2G02340	AtPP2-B8,PP2-B8	phloem protein 2-B8
Upregulated by FAW in Summer		Pavir.3KG336600	-0.312891	0.716654	-1.65245	0.00130303	AT5G25930		Protein kinase family protein with leucine-rich repeat domain
Upregulated by FAW in Summer		Pavir.4NG304700	-0.289851	0.68416	-1.65206	5.53624e-05	AT5G11720		Glycosyl hydrolases family 31 protein
Upregulated by FAW in Summer		Pavir.1NG384700	-0.493004	0.673973	-1.64341	0.0307439	AT1G15400
Upregulated by FAW in Summer		Pavir.5KG342300	-0.651758	0.42437	-1.64296	0.00807547	AT4G33050	EDA39	calmodulin-binding family protein
Upregulated by FAW in Summer		Pavir.7KG113200	-0.776182	0.162307	-1.63657	0.00136645	AT2G43180		Phosphoenolpyruvate carboxylase family protein
Upregulated by FAW in Summer		Pavir.9KG577400	0.190378	0.827707	-1.63063	0.000429882	AT1G20560	AAE1	acyl activating enzyme 1
Upregulated by FAW in Summer		Pavir.3KG244800	-0.233632	0.855103	-1.62976	0.0198158	AT2G40340	AtERF48,DREB2C	Integrase-type DNA-binding superfamily protein
Upregulated by FAW in Summer		Pavir.4KG404400	0.522718	0.641186	-1.62862	0.0365102	AT3G20570	AtENODL9,ENODL9	early nodulin-like protein 9
Upregulated by FAW in Summer		Pavir.3KG311700	0.280589	0.67979	-1.62572	0.000274242	AT2G46270	GBF3	G-box binding factor 3
Upregulated by FAW in Summer		Pavir.7KG271000	-0.0417844	0.972773	-1.62536	0.00366912	AT2G44730		Alcohol dehydrogenase transcription factor Myb/SANT-like family protein
Upregulated by FAW in Summer		Pavir.2NG381000	-1.40935	0.0764497	-1.62472	0.0419442
Upregulated by FAW in Summer		Pavir.5NG470700	-0.967337	0.093356	-1.6239	0.00172522	AT5G56760	ATSERAT1;1,SAT-52,SAT5,SERAT1;1	serine acetyltransferase 1;1
Upregulated by FAW in Summer		Pavir.9KG417600	-1.3244	0.0637664	-1.62389	0.0241378	AT5G49620	AtMYB78,MYB78	myb domain protein 78
Upregulated by FAW in Summer		Pavir.6NG339500	-0.289632	0.585572	-1.62346	4.66995e-07	AT1G65430	ARI8,ATARI8	IBR domain-containing protein
Upregulated by FAW in Summer		Pavir.2NG075700	-0.282831	0.753507	-1.6209	0.00165042	AT2G39210		Major facilitator superfamily protein
Upregulated by FAW in Summer		Pavir.5NG534800	-0.749201	0.382016	-1.61934	0.0239596	AT4G39900
Upregulated by FAW in Summer		Pavir.5KG198600	-0.745129	0.265206	-1.61658	0.0039763	AT2G47460	ATMYB12,MYB12,PFG1	myb domain protein 12
Upregulated by FAW in Summer		Pavir.1NG080500	-0.334994	0.547	-1.61371	1.15811e-05
Upregulated by FAW in Summer		Pavir.5NG323300	0.663828	0.608247	-1.61327	0.043763	AT2G37980		O-fucosyltransferase family protein
Upregulated by FAW in Summer		Pavir.5KG490100	-0.151015	0.843427	-1.61225	9.81403e-06	AT1G51760	IAR3,JR3	peptidase M20/M25/M40 family protein
Upregulated by FAW in Summer		Pavir.5NG091900	0.114485	0.880292	-1.61062	2.94e-05	AT5G06570		alpha/beta-Hydrolases superfamily protein
Upregulated by FAW in Summer		Pavir.2KG343100	-0.289762	0.74859	-1.60718	0.00358904	AT4G30420		nodulin MtN21 /EamA-like transporter family protein
Upregulated by FAW in Summer		Pavir.2NG026300	-1.33767	0.0557008	-1.60368	0.0228178	AT4G37700
Upregulated by FAW in Summer		Pavir.2KG300100	1.06025	0.0769927	-1.59671	0.00478537
Upregulated by FAW in Summer		Pavir.9KG525500	-0.0514757	0.96427	-1.5928	0.00306957	AT1G12420	ACR8	ACT domain repeat 8
Upregulated by FAW in Summer		Pavir.9NG402200	0.0105922	0.99489	-1.59166	0.0402604	AT4G36670		Major facilitator superfamily protein
Upregulated by FAW in Summer		Pavir.5KG635200	-0.106427	0.937476	-1.58482	0.019456	AT2G37980		O-fucosyltransferase family protein
Upregulated by FAW in Summer		Pavir.7NG334100	-0.928355	0.159872	-1.58014	0.0123833	AT5G23370		GRAM domain-containing protein / ABA-responsive protein-related
Upregulated by FAW in Summer		Pavir.4NG039900	-0.25282	0.778457	-1.57847	0.000738275	AT5G61520		Major facilitator superfamily protein
Upregulated by FAW in Summer		Pavir.8KG116900	-0.594539	0.51081	-1.57694	0.0191099	AT1G18480		Calcineurin-like metallo-phosphoesterase superfamily protein
Upregulated by FAW in Summer		Pavir.7NG266700	-0.339775	0.568623	-1.5761	2.04005e-05	AT2G44730		Alcohol dehydrogenase transcription factor Myb/SANT-like family protein
Upregulated by FAW in Summer		Pavir.6KG028100	0.86116	0.150412	-1.57577	0.00474064	AT1G67600		Acid phosphatase/vanadium-dependent haloperoxidase-related protein
Upregulated by FAW in Summer		Pavir.1KG069400	-0.648153	0.370511	-1.57416	0.0104577	AT2G25710	HCS1	holocarboxylase synthase 1
Upregulated by FAW in Summer		Pavir.5KG526100	-0.330713	0.724952	-1.57017	0.0057463	AT5G56550	ATOXS3,OXS3	oxidative stress 3
Upregulated by FAW in Summer		Pavir.1NG119600	-0.254641	0.755881	-1.56939	0.000670412	AT2G26110		Protein of unknown function (DUF761)
Upregulated by FAW in Summer		Pavir.5KG180000	0.0171225	0.986606	-1.56441	0.00123633	AT2G26800		Aldolase superfamily protein
Upregulated by FAW in Summer		Pavir.5KG634800	-0.452908	0.484903	-1.56433	0.000445605	AT5G05390	LAC12	laccase 12
Upregulated by FAW in Summer		Pavir.9KG002400	-0.465337	0.466694	-1.5639	0.00036189	AT2G39855
Upregulated by FAW in Summer		Pavir.1NG078900	-0.442018	0.682913	-1.56365	0.0312628	AT1G80840	ATWRKY40,WRKY40	WRKY DNA-binding protein 40
Upregulated by FAW in Summer		Pavir.7NG260400	0.192021	0.864669	-1.56364	0.008762	AT3G14880
Upregulated by FAW in Summer		Pavir.3NG186700	0.629879	0.474133	-1.56262	0.0288766	AT2G47870		Thioredoxin superfamily protein
Upregulated by FAW in Summer		Pavir.7KG363000	0.187048	0.887887	-1.56218	0.033515	AT1G18740		Protein of unknown function (DUF793)
Upregulated by FAW in Summer		Pavir.2NG457300	-0.483455	0.457299	-1.55893	0.00200472	AT4G35780		ACT-like protein tyrosine kinase family protein
Upregulated by FAW in Summer		Pavir.3KG435900	-0.205537	0.881606	-1.55644	0.0260003	AT3G18830	ATPLT5,ATPMT5,PMT5	polyol/monosaccharide transporter 5
[truncated: 1,996 more rows]
